# Supplementary material for: Epitope-specific competitive ELISA predicts malaria transmission-blocking vaccine Pfs230D1 activity measured in standard membrane feeding assay
Source: JCI Insight. 2026 Jan 1;11(3):e198414. doi: 10.1172/jci.insight.198414 (PMC12892893; doi:10.1172/jci.insight.198414)
Supplement: Supplementary Figures and Tables [file jciinsight-11-198414-s170.zip]

Archive with 10 entries (10 files):
- Fig S6_TRA correlations.R
- __MACOSX/._Fig S6_TRA correlations.R
- Fig3_FigS9_ROC Combined Code.R
- FigS2B_TRA correlation.R
- FigS5 OD%_Delta OD correlations.R
- FigS10_Pairwise correlation.R
- Table 2_Univariate code_DeltaOD.R
- Table S3_Univariate code_OD%.R
- Table S4_Pairwise combo_DeltaOD.R
- Table S5_Multivariate code_DeltaOD.R
