# Supplementary material for: Epitope-specific competitive ELISA predicts malaria transmission-blocking vaccine Pfs230D1 activity measured in standard membrane feeding assay
Source: JCI Insight. 2026 Jan 1;11(3):e198414. doi: 10.1172/jci.insight.198414 (PMC12892893; doi:10.1172/jci.insight.198414)
Supplement: Supplementary Figures and Tables [file jciinsight-11-198414-s170.zip › Fig S6_TRA correlations.R]

packages <- c("readxl", "ggpubr", "ggplot2", "dplyr")
installed <- packages %in% rownames(installed.packages())
if (any(!installed)) install.packages(packages[!installed])

library(readxl)
library(ggpubr)
library(ggplot2)
library(dplyr)

plot_vars <- c("FABlog10", "eELISAEUlog10",
               "IgG1DeltaOD", "IgG3DeltaOD", "IgG4DeltaOD", "c1qDeltaOD")

df <- read_excel("/Users/meehanca/Desktop/P230Compete.xlsx") %>%
  mutate(StudyDay = as.factor(StudyDay)) %>%
  droplevels()

output_dir <- "/Users/meehanca/Desktop/plots"
if (!dir.exists(output_dir)) dir.create(output_dir)

custom_colors <- c("Post-Dose 3" = "#D62728",  # red
                   "Post-Dose 4" = "#1F77B4")  # blue

for (x_var in plot_vars) {
  
  df_sub <- df %>%
    filter(StudyDay %in% c("252", "560")) %>%
    filter(!is.na(.data[[x_var]]), !is.na(TRA)) %>%
    select(Subject.ID, StudyDay, TRA, !!sym(x_var)) %>%
    mutate(
      Month = recode(StudyDay,
                     "252" = "Post-Dose 3",
                     "560" = "Post-Dose 4")
    ) %>%
    select(-StudyDay)
  
  if (nrow(df_sub) == 0) {
    message("Skipping ", x_var, " vs. TRA: no data.")
    next
  }
  
  stats <- df_sub %>%
    group_by(Month) %>%
    summarize(
      rho = round(cor(.data[[x_var]], TRA, method = "spearman"), 3),
      p = cor.test(.data[[x_var]], TRA, method = "spearman", exact = FALSE)$p.value,
      .groups = "drop"
    ) %>%
    mutate(
      p_formatted = ifelse(p < 0.001, format(p, digits = 3, scientific = TRUE), round(p, 3)),
      asterisk = case_when(p < 0.05 ~ "*", TRUE ~ ""),
      label = paste0(Month, "\nρ = ", rho, ", p = ", p_formatted, asterisk)
    ) %>%
    arrange(Month)
  
  rho_text <- paste(stats$label, collapse = "\n\n")
  
  x_max <- max(df_sub[[x_var]], na.rm = TRUE)
  x_min <- min(df_sub[[x_var]], na.rm = TRUE)
  y_min <- min(df_sub$TRA, na.rm = TRUE)
  y_range <- max(df_sub$TRA, na.rm = TRUE) - y_min
  y_offset <- y_min + 0.02 * y_range
  
  x_label <- switch(x_var,
                    "FABlog10" = expression(EU[F](log[10])),
                    "eELISAEUlog10" = expression(EU[TOTAL](log[10])),
                    "IgG1DeltaOD" = expression(IgG[1][F] (Delta*OD)),
                    "IgG3DeltaOD" = expression(IgG[3][F] (Delta*OD)),
                    "IgG4DeltaOD" = expression(IgG[4][F] (Delta*OD)),
                    "c1qDeltaOD" = expression(C1q[F] (Delta*OD)),
                    x_var)
  
  p <- ggplot(df_sub, aes_string(x = x_var, y = "TRA")) +
    geom_point(aes(color = Month, shape = Month), alpha = 0.6, size = 3) +
    geom_smooth(aes(color = Month, fill = Month), method = "lm", se = TRUE, alpha = 0.2) +
    scale_color_manual(values = custom_colors, guide = guide_legend(title = NULL)) +
    scale_fill_manual(values = custom_colors, guide = guide_legend(title = NULL)) +
    scale_shape_manual(values = c(16, 17), guide = guide_legend(title = NULL)) +
    geom_hline(yintercept = 80, linetype = "longdash", color = "gray50", linewidth = 0.6) +
    annotate("text",
             x = x_max,
             y = y_offset,
             label = rho_text,
             hjust = 1, vjust = 0,
             size = 4, color = "black", lineheight = 1.1) +
    labs(
      x = x_label,
      y = "TRA (%)"
    ) +
    scale_y_continuous(breaks = seq(0, 100, 10), limits = c(0, 100)) +
    theme_minimal() +
    theme(
      legend.position = "right",
      panel.grid.major = element_line(color = "gray80", linetype = "dashed"),
      panel.grid.minor = element_blank(),
      plot.title = element_blank()
    )
  
  out_file <- file.path(output_dir, paste0(x_var, "_vs_TRA_combinedTRI.tiff"))
  ggsave(out_file, plot = p, dpi = 300, width = 7, height = 7, compression = "lzw")
  message("Saved: ", out_file)
}
