# Supplementary material for: Epitope-specific competitive ELISA predicts malaria transmission-blocking vaccine Pfs230D1 activity measured in standard membrane feeding assay
Source: JCI Insight. 2026 Jan 1;11(3):e198414. doi: 10.1172/jci.insight.198414 (PMC12892893; doi:10.1172/jci.insight.198414)
Supplement: Supplementary Figures and Tables [file jciinsight-11-198414-s170.zip › Fig3_FigS9_ROC Combined Code.R]

library(readxl)
library(dplyr)
library(pROC)
library(openxlsx)

data <- read_excel("P230Compete.xlsx")

data <- data %>%
  select(
    StudyDay, TRA,
    FAB, FABlog10,
    eELISAEU, eELISAEUlog10,
    IgG1DeltaOD, IgG3DeltaOD, IgG4DeltaOD,
    c1qDeltaOD
  ) %>%
  mutate(
    StudyDay = as.factor(StudyDay),
    TRA_b    = as.factor(ifelse(TRA > 80, 1, 0))
  ) %>%
  filter(!is.na(TRA_b))

assays_to_analyze <- c(
  "FAB", "FABlog10",
  "eELISAEU", "eELISAEUlog10",
  "IgG1DeltaOD", "IgG3DeltaOD", "IgG4DeltaOD",
  "c1qDeltaOD"
)

assay_title <- function(aname) {
  switch(aname,
         "FAB"             = expression(EU[F]),
         "FABlog10"        = expression(EU[F]),
         "eELISAEU"        = expression(EU[total]),
         "eELISAEUlog10"   = expression(EU[total]),
         "IgG1DeltaOD"     = expression(IgG1[F]),
         "IgG3DeltaOD"     = expression(IgG3[F]),
         "IgG4DeltaOD"     = expression(IgG4[F]),
         "c1qDeltaOD"      = expression(C1q[F]),
         aname   # fallback
  )
}

roc_summary <- data.frame(
  Assay          = character(),
  StudyDay       = character(),
  Sample_Size    = integer(),
  AUC            = numeric(),
  AUC_LowerCI    = numeric(),
  AUC_UpperCI    = numeric(),
  Sensitivity    = numeric(),
  Specificity    = numeric(),
  Optimal_Cutoff = numeric(),
  stringsAsFactors = FALSE
)

pdf("ROC_Combined_D252_D560_withClearCutoffs.pdf", width = 7, height = 7)

for (assay_name in assays_to_analyze) {
  
  data252 <- data %>% filter(StudyDay == "252") %>%
    select(all_of(assay_name), TRA_b) %>% na.omit()
  data560 <- data %>% filter(StudyDay == "560") %>%
    select(all_of(assay_name), TRA_b) %>% na.omit()
  
  roc252 <- roc(data252$TRA_b, as.numeric(data252[[assay_name]]))
  roc560 <- roc(data560$TRA_b, as.numeric(data560[[assay_name]]))
  
  cutoff252 <- coords(roc252, "best", best.method = "youden",
                      ret = c("threshold", "sensitivity", "specificity"))
  cutoff560 <- coords(roc560, "best", best.method = "youden",
                      ret = c("threshold", "sensitivity", "specificity"))
  
  roc_summary <- rbind(
    roc_summary,
    data.frame(
      Assay = assay_name, StudyDay = "252", Sample_Size = nrow(data252),
      AUC = round(as.numeric(roc252$auc), 4),
      AUC_LowerCI = round(ci.auc(roc252)[1], 4),
      AUC_UpperCI = round(ci.auc(roc252)[3], 4),
      Sensitivity = round(cutoff252$sensitivity, 3),
      Specificity = round(cutoff252$specificity, 3),
      Optimal_Cutoff = round(cutoff252$threshold, 4)
    ),
    data.frame(
      Assay = assay_name, StudyDay = "560", Sample_Size = nrow(data560),
      AUC = round(as.numeric(roc560$auc), 4),
      AUC_LowerCI = round(ci.auc(roc560)[1], 4),
      AUC_UpperCI = round(ci.auc(roc560)[3], 4),
      Sensitivity = round(cutoff560$sensitivity, 3),
      Specificity = round(cutoff560$specificity, 3),
      Optimal_Cutoff = round(cutoff560$threshold, 4)
    )
  )
  
  plot(1 - roc252$specificities, roc252$sensitivities,
       type = "n", xlim = c(0, 1), ylim = c(0, 1),
       xlab = "1 - Specificity", ylab = "Sensitivity",
       main = assay_title(assay_name), cex.main = 1.4)
  
  points(1 - roc252$specificities, roc252$sensitivities,
         pch = 21, col = "red",  bg = "white", cex = 1.4)
  points(1 - roc560$specificities, roc560$sensitivities,
         pch = 21, col = "blue", bg = "white", cex = 1.4)
  lines(1 - roc252$specificities, roc252$sensitivities, lty = 2, col = "red",  lwd = 2)
  lines(1 - roc560$specificities, roc560$sensitivities, lty = 2, col = "blue", lwd = 2)
  abline(0, 1, col = "gray")
  
  points(1 - cutoff252$specificity, cutoff252$sensitivity, pch = 8, col = "red",  cex = 1.8)
  points(1 - cutoff560$specificity, cutoff560$sensitivity, pch = 8, col = "blue", cex = 1.8)
  
  val252 <- format(signif(cutoff252$threshold, 3), trim = TRUE, scientific = FALSE)
  val560 <- format(signif(cutoff560$threshold, 3), trim = TRUE, scientific = FALSE)
  annot_x <- 1; gap <- 0.045; start_y <- 3*gap
  
  text(annot_x, start_y,
       paste0("Month 9: Sn = ", round(cutoff252$sensitivity, 2),
              ", Sp = ", round(cutoff252$specificity, 2)),
       col="red", adj=c(1,0), cex=0.75)
  text(annot_x, start_y-gap,
       paste0(val252," OD = TRA>80"), col="red", adj=c(1,0), cex=0.75)
  text(annot_x, start_y-2*gap,
       paste0("Month 20: Sn = ", round(cutoff560$sensitivity, 2),
              ", Sp = ", round(cutoff560$specificity, 2)),
       col="blue", adj=c(1,0), cex=0.75)
  text(annot_x, start_y-3*gap,
       paste0(val560," OD = TRA>80"), col="blue", adj=c(1,0), cex=0.75)
  
  cat("x", assay_name, "done\n")
}

dev.off()

write.xlsx(roc_summary,
           "ROC_Summary_D252_D560_with_AUC_CIs.xlsx",
           rowNames = FALSE)
