# Supplementary material for: Epitope-specific competitive ELISA predicts malaria transmission-blocking vaccine Pfs230D1 activity measured in standard membrane feeding assay
Source: JCI Insight. 2026 Jan 1;11(3):e198414. doi: 10.1172/jci.insight.198414 (PMC12892893; doi:10.1172/jci.insight.198414)
Supplement: Supplementary Figures and Tables [file jciinsight-11-198414-s170.zip › FigS2B_TRA correlation.R]

library(readxl)
library(dplyr)
library(ggplot2)

df <- read_excel("P230Compete.xlsx", sheet = "Sheet1")

colnames(df) <- c("Subject_Dose3", "TRA_Dose3", "Subject_Dose4", "TRA_Dose4")

df_matched <- df %>%
  filter(!is.na(Subject_Dose3) & !is.na(Subject_Dose4)) %>%
  filter(Subject_Dose3 == Subject_Dose4) %>%
  mutate(
    TRA_Dose3 = as.numeric(TRA_Dose3),
    TRA_Dose4 = as.numeric(TRA_Dose4)
  ) %>%
  filter(!is.na(TRA_Dose3) & !is.na(TRA_Dose4))

cor_test <- cor.test(df_matched$TRA_Dose3, df_matched$TRA_Dose4, method = "spearman")

x_pos <- max(df_matched$TRA_Dose3, na.rm = TRUE) * 0.95
y_pos <- min(df_matched$TRA_Dose4, na.rm = TRUE) + 
  (max(df_matched$TRA_Dose4, na.rm = TRUE) - min(df_matched$TRA_Dose4, na.rm = TRUE)) * 0.05

ggplot(df_matched, aes(x = TRA_Dose3, y = TRA_Dose4)) +
  geom_point(color = "black", size = 2) +
  geom_smooth(method = "lm", se = TRUE, color = "black", fill = "gray", alpha = 0.3) +
  annotate("text",
           x = x_pos, y = y_pos,
           label = bquote("Spearman " * rho == .(round(cor_test$estimate, 3)) * 
                            ",  p = " * .(format.pval(cor_test$p.value, digits = 2, scientific = TRUE))),
           hjust = 1, vjust = 0,
           size = 5) +
  labs(x = "Post-Dose 3 (TRA)",
       y = "Post-Dose 4 (TRA)") +
  theme_bw(base_size = 14)
