# Supplementary material for: Epitope-specific competitive ELISA predicts malaria transmission-blocking vaccine Pfs230D1 activity measured in standard membrane feeding assay
Source: JCI Insight. 2026 Jan 1;11(3):e198414. doi: 10.1172/jci.insight.198414 (PMC12892893; doi:10.1172/jci.insight.198414)
Supplement: Supplementary Figures and Tables [file jciinsight-11-198414-s170.zip › FigS5 OD%_Delta OD correlations.R]

packages <- c("readxl", "ggpubr", "ggplot2", "dplyr")
installed <- packages %in% rownames(installed.packages())
if (any(!installed)) install.packages(packages[!installed])

library(readxl)
library(ggpubr)
library(ggplot2)
library(dplyr)

df <- read_excel("/Users/meehanca/Desktop/P230Compete.xlsx") %>%
  mutate(StudyDay = as.factor(StudyDay)) %>%
  droplevels()

output_dir <- "/Users/meehanca/Desktop/plots"
if (!dir.exists(output_dir)) dir.create(output_dir)

custom_colors <- c("Post-Dose 3" = "#D62728",  # red
                   "Post-Dose 4" = "#1F77B4")  # blue

plot_pairs <- list(
  c("IgG1DeltaOD", "IgG1ODPR"),
  c("IgG3DeltaOD", "IgG3ODPR"),
  c("IgG4DeltaOD", "IgG4ODPR"),
  c("c1qDeltaOD",  "c1qODPR")
)

for (pair in plot_pairs) {
  x_var <- pair[[1]]
  y_var <- pair[[2]]
  
  df_sub <- df %>%
    filter(StudyDay %in% c("252", "560")) %>%
    filter(!is.na(.data[[x_var]]), !is.na(.data[[y_var]])) %>%
    select(Subject.ID, StudyDay, !!sym(y_var), !!sym(x_var)) %>%
    mutate(Month = recode(StudyDay, "252" = "Post-Dose 3", "560" = "Post-Dose 4")) %>%
    select(-StudyDay)
  
  if (nrow(df_sub) == 0) {
    message("Skipping ", x_var, " vs. ", y_var, ": no data.")
    next
  }
  
  stats <- df_sub %>%
    group_by(Month) %>%
    summarize(
      rho = round(cor(.data[[x_var]], .data[[y_var]], method = "spearman"), 3),
      p   = suppressWarnings(cor.test(.data[[x_var]], .data[[y_var]], method = "spearman")$p.value),
      .groups = "drop"
    ) %>%
    mutate(
      p_fmt = ifelse(p < 0.001, sprintf("%.2e", p), format(round(p, 3), trim = TRUE)),
      sig = case_when(p < 0.05 ~ "*", TRUE ~ ""),
      label = paste0(Month, ": ρ=", rho, ", p=", p_fmt, sig)
    )
  
  rho_text <- paste(stats$label, collapse = "\n")
  
  clean_label <- function(var) switch(var,
                                      "IgG1DeltaOD" = expression(IgG[1][F]*"(ΔOD)"),
                                      "IgG3DeltaOD" = expression(IgG[3][F]*"(ΔOD)"),
                                      "IgG4DeltaOD" = expression(IgG[4][F]*"(ΔOD)"),
                                      "c1qDeltaOD"  = expression(C1q[F]*"(ΔOD)"),
                                      "IgG1ODPR"    = expression(IgG[1][F]*"(OD%)"),
                                      "IgG3ODPR"    = expression(IgG[3][F]*"(OD%)"),
                                      "IgG4ODPR"    = expression(IgG[4][F]*"(OD%)"),
                                      "c1qODPR"     = expression(C1q[F]*"(OD%)"),
                                      var)
  
  x_label <- clean_label(x_var)
  y_label <- clean_label(y_var)
  
  p <- ggplot(df_sub, aes_string(x = x_var, y = y_var)) +
    geom_point(aes(color = Month, shape = Month), alpha = 0.6, size = 3) +
    geom_smooth(aes(color = Month, fill = Month), method = "lm", se = TRUE, alpha = 0.2) +
    scale_color_manual(values = custom_colors, guide = guide_legend(title = NULL)) +
    scale_fill_manual(values = custom_colors, guide = guide_legend(title = NULL)) +
    scale_shape_manual(values = c(16, 17), guide = guide_legend(title = NULL)) +
    annotate("text",
             x = Inf, y = -Inf,
             label = rho_text,
             hjust = 1.05, vjust = -0.2,
             size = 4, color = "black") +
    labs(
      x = x_label,
      y = y_label
    ) +
    theme_minimal() +
    theme(
      legend.position = "right",
      panel.grid.major = element_line(color = "gray80", linetype = "dashed"),
      panel.grid.minor = element_blank(),
      plot.title = element_blank()
    )
  
  out_file <- file.path(output_dir, paste0(x_var, "_vs_", y_var, ".tiff"))
  ggsave(out_file, plot = p, dpi = 300, width = 7, height = 7, compression = "lzw")
  message("Saved: ", out_file)
}
