# Supplementary material for: Epitope-specific competitive ELISA predicts malaria transmission-blocking vaccine Pfs230D1 activity measured in standard membrane feeding assay
Source: JCI Insight. 2026 Jan 1;11(3):e198414. doi: 10.1172/jci.insight.198414 (PMC12892893; doi:10.1172/jci.insight.198414)
Supplement: Supplementary Figures and Tables [file jciinsight-11-198414-s170.zip › FigS10_Pairwise correlation.R]

#### Import the data file ####
library(readxl)
require(ggplot2)
require(GGally)
require(reshape2)
require(lme4)
library(caret)
library(dplyr)

data <- read_excel("P230Compete.xlsx")

#### Data preprocessing ####
#subset data for TRA analysis
data <- data %>% select(Gender,
                        Age,
                        Study.Day,
                        TRA,
                        FAB,
                        FAB_log10,
                        eELISA_EU,
                        eELISA_EU_log10,
                        IgG1_ODPR_cELISA,
                        IgG3_ODPR_cELISA,
                        IgG4_ODPR_cELISA,
                        c1q_ODPR_cELISA,
                        IgG1_DeltaOD,
                        IgG3_DeltaOD,
                        IgG4_DeltaOD,
                        c1q_DeltaOD)
#set as factor variables
data <- data %>%
  mutate(
    StudyDay = as.factor(Study.Day),
    Gender = as.factor(Gender)
  )

#Convert continuous TRA to binary TRA>80, add variables
data <- data %>%
  mutate(TRA_b = as.factor(ifelse(TRA > 80, 1, 0)),
         FABsqrt = sqrt(FAB),
         eELISAEUsqrt = sqrt(eELISA_EU))

#boxplot
boxplot(data[,c("FABsqrt","eELISAEUsqrt","IgG1_ODPR_cELISA","IgG3_ODPR_cELISA","IgG4_ODPR_cELISA","c1q_ODPR_cELISA")])
boxplot(data[,c("FAB_log10","eELISA_EU_log10","IgG1_DeltaOD","IgG3_DeltaOD","IgG4_DeltaOD","c1q_DeltaOD")])


#Distribution of each variable

#subgroup of TRA>80
data_clean <- data %>%
  filter(!is.na(TRA_b))
tmp <- melt(data_clean[, c("TRA_b","FABsqrt", "eELISAEUsqrt", "IgG1_ODPR_cELISA", "IgG3_ODPR_cELISA","IgG4_ODPR_cELISA","c1q_ODPR_cELISA")],
            id.vars="TRA_b")
ggplot(tmp, aes(factor(TRA_b), y = value, fill=factor(TRA_b))) +
  geom_boxplot() +
  facet_wrap(~variable, scales="free_y")

tmp <- melt(data_clean[, c("TRA_b","FAB_log10", "eELISA_EU_log10", "IgG1_DeltaOD", "IgG3_DeltaOD","IgG4_DeltaOD","c1q_DeltaOD")],
            id.vars="TRA_b")
ggplot(tmp, aes(factor(TRA_b), y = value, fill=factor(TRA_b))) +
  geom_boxplot() +
  facet_wrap(~variable, scales="free_y")


#subgroup of Study.Day
tmp <- melt(data[, c("Study.Day","FABsqrt", "eELISAEUsqrt", "IgG1_ODPR_cELISA", "IgG3_ODPR_cELISA","IgG4_ODPR_cELISA","c1q_ODPR_cELISA")],
            id.vars="Study.Day")
ggplot(tmp, aes(factor(Study.Day), y = value, fill=factor(Study.Day))) +
  geom_boxplot() +
  facet_wrap(~variable, scales="free_y")

tmp <- melt(data[, c("Study.Day","FAB_log10", "eELISA_EU_log10", "IgG1_DeltaOD", "IgG3_DeltaOD","IgG4_DeltaOD","c1q_DeltaOD")],
            id.vars="Study.Day")
ggplot(tmp, aes(factor(Study.Day), y = value, fill=factor(Study.Day))) +
  geom_boxplot() +
  facet_wrap(~variable, scales="free_y")


#Pairwise correlation
ggpairs(data[, c("FABsqrt", "eELISAEUsqrt", "IgG1_ODPR_cELISA", "IgG3_ODPR_cELISA","IgG4_ODPR_cELISA","c1q_ODPR_cELISA")])
ggpairs(data[, c("FAB_log10", "eELISA_EU_log10", "IgG1_DeltaOD", "IgG3_DeltaOD","IgG4_DeltaOD","c1q_DeltaOD")])
