# Supplementary material for: Epitope-specific competitive ELISA predicts malaria transmission-blocking vaccine Pfs230D1 activity measured in standard membrane feeding assay
Source: JCI Insight. 2026 Jan 1;11(3):e198414. doi: 10.1172/jci.insight.198414 (PMC12892893; doi:10.1172/jci.insight.198414)
Supplement: Supplementary Figures and Tables [file jciinsight-11-198414-s170.zip › Table S3_Univariate code_OD%.R]

library(readxl)
library(ggplot2)
library(GGally)
library(reshape2)
library(lme4)
library(caret)
library(dplyr)
library(pROC)
library(openxlsx)

sig3 <- function(x) format(signif(x, 3), trim = TRUE, scientific = FALSE)

data <- read_excel("P230Compete.xlsx")

#### Data preprocessing ####
#subset data for TRA analysis
#set as factor variables
#Convert continuous TRA to binary TRA>80, add variables

data <- data %>% 
  select(
    StudyDay, TRA,
    FAB_sqrt, eELISA_sqrt,
    IgG1ODPR, IgG3ODPR, IgG4ODPR, c1qODPR
  ) %>% 
  mutate(
    StudyDay = as.factor(StudyDay),
    TRA_b    = as.factor(ifelse(TRA > 80, 1, 0))
  ) %>% 
  filter(!is.na(TRA_b))

#### uni-variate analysis ####
#Day 252/560, For each assay
newdata <- data %>% 
  filter(StudyDay == "560") %>% 
  select(
    StudyDay,
    FAB_sqrt, eELISA_sqrt,
    IgG1ODPR, IgG3ODPR, IgG4ODPR, c1qODPR,
    TRA_b
  )

assay <- colnames(newdata)[2:7]

result <- data.frame(matrix(0, nrow = 11, ncol = length(assay)))
colnames(result) <- assay
rownames(result) <- c(
  "AIC", "Accu", "F1", "PPV", "NPV", "AUC",
  "lower", "upper", "95%CI", "Sensitivity", "Specificity"
)

for (a in seq_along(assay)) {
  uni.data <- na.omit(newdata[, c("StudyDay", assay[a], "TRA_b")])
  colnames(uni.data)[2] <- "assay"
  
  AIC <- Accu <- F1 <- PPV <- NPV <- AUC <- Sens <- Spec <- numeric()
  i <- 1
  while (length(AIC) < 50) {
    set.seed(i)
    idx   <- sample(seq_len(nrow(uni.data)), floor(0.7 * nrow(uni.data)))
    train <- uni.data[idx, ]
    test  <- uni.data[-idx, ]
    
    train.up <- upSample(x = train[, c("StudyDay", "assay")], y = train$TRA_b)
    colnames(train.up)[ncol(train.up)] <- "TRA_b"
    
    m1 <- glm(TRA_b ~ assay, data = train.up, family = binomial)
    sm1 <- summary(m1)
    
    pred <- predict(m1, newdata = test, type = "response")
    pred.bin <- ifelse(pred > 0.5, 1, 0)
    
    cm  <- confusionMatrix(as.factor(pred.bin), reference = test$TRA_b, positive = "1")
    roc <- roc(as.numeric(test$TRA_b), pred)
    
    if (!anyNA(c(sm1$aic, cm$overall["Accuracy"], cm$byClass[c("F1","Pos Pred Value",
                                                               "Neg Pred Value","Sensitivity","Specificity")], auc(roc)))) {
      
      AIC  <- c(AIC,  sm1$aic)
      Accu <- c(Accu, cm$overall["Accuracy"])
      F1   <- c(F1,   cm$byClass["F1"])
      PPV  <- c(PPV,  cm$byClass["Pos Pred Value"])
      NPV  <- c(NPV,  cm$byClass["Neg Pred Value"])
      AUC  <- c(AUC,  auc(roc))
      Sens <- c(Sens, cm$byClass["Sensitivity"])
      Spec <- c(Spec, cm$byClass["Specificity"])
    }
    i <- i + 1
  }
  
  result[1,  a] <- paste(sig3(mean(AIC)),        "±", sig3(sd(AIC)))
  result[2,  a] <- paste(sig3(mean(Accu)),       "±", sig3(sd(Accu)))
  result[3,  a] <- paste(sig3(mean(F1)),         "±", sig3(sd(F1)))
  result[4,  a] <- paste(sig3(mean(PPV)),        "±", sig3(sd(PPV)))
  result[5,  a] <- paste(sig3(mean(NPV)),        "±", sig3(sd(NPV)))
  result[6,  a] <- paste(sig3(mean(AUC)),        "±", sig3(sd(AUC)))
  
  conf95 <- confint(lm(AUC ~ 1), level = 0.95)
  result[7 , a] <- sig3(conf95[1, 1])
  result[8 , a] <- sig3(conf95[1, 2])
  result[9 , a] <- paste0("[", sig3(conf95[1, 1]), ", ", sig3(conf95[1, 2]), "]")
  
  result[10, a] <- paste(sig3(mean(Sens)),       "±", sig3(sd(Sens)))
  result[11, a] <- paste(sig3(mean(Spec)),       "±", sig3(sd(Spec)))
}

write.xlsx(result,
           file = "UnivariateDeltaOD_Day252_sig3.xlsx",
           rowNames = TRUE)

print(result)
