# Supplementary material for: Epitope-specific competitive ELISA predicts malaria transmission-blocking vaccine Pfs230D1 activity measured in standard membrane feeding assay
Source: JCI Insight. 2026 Jan 1;11(3):e198414. doi: 10.1172/jci.insight.198414 (PMC12892893; doi:10.1172/jci.insight.198414)
Supplement: Supplementary Figures and Tables [file jciinsight-11-198414-s170.zip › Table S4_Pairwise combo_DeltaOD.R]

library(readxl)
library(caret)
library(dplyr)
library(pROC)
library(openxlsx)

sig3 <- function(x) format(signif(x, 3), trim = TRUE, scientific = FALSE)

data <- read_excel("P230Compete.xlsx") %>%
  select(
    StudyDay, TRA,
    FABlog10, eELISAEUlog10,
    IgG1DeltaOD, IgG3DeltaOD, IgG4DeltaOD, c1qDeltaOD
  ) %>%
  mutate(
    StudyDay = as.factor(StudyDay),
    TRA_b    = as.factor(ifelse(TRA > 80, 1, 0))
  ) %>%
  filter(!is.na(TRA_b))

newdata <- data %>%
  filter(StudyDay == "252") %>%
  select(
    StudyDay,
    IgG1DeltaOD, IgG3DeltaOD, IgG4DeltaOD, c1qDeltaOD,
    FABlog10,  eELISAEUlog10,
    TRA_b
  )

assay_names <- colnames(newdata)[2:7]        # 6 predictors → 15 combos
result <- data.frame(matrix(NA, nrow = 11, ncol = 15))
rownames(result) <- c(
  "AIC", "Accu", "F1", "PPV", "NPV", "AUC",
  "lower", "upper", "95%CI", "Sens", "Spec"
)

col_i <- 1
for (a in 1:(length(assay_names) - 1)) {
  for (b in (a + 1):length(assay_names)) {
    
    assay1_name <- assay_names[a]
    assay2_name <- assay_names[b]
    
    df <- na.omit(newdata[, c("StudyDay", assay1_name, assay2_name, "TRA_b")])
    colnames(df)[2:3] <- c("assay1", "assay2")
    
    AIC <- Accu <- F1 <- PPV <- NPV <- AUC <- Sens <- Spec <- numeric()
    i <- 1
    while (length(AIC) < 50) {
      set.seed(i)
      idx  <- sample(seq_len(nrow(df)), floor(0.7 * nrow(df)))
      tr   <- df[idx, ]; te <- df[-idx, ]
      
      tr_up <- upSample(tr[, c("assay1", "assay2")], tr$TRA_b)
      colnames(tr_up)[ncol(tr_up)] <- "TRA_b"
      
      fit <- glm(TRA_b ~ assay1 + assay2, data = tr_up, family = binomial)
      sm  <- summary(fit)
      
      pred <- predict(fit, newdata = te, type = "response")
      pred_bin <- ifelse(pred > 0.5, 1, 0)
      
      cm  <- confusionMatrix(as.factor(pred_bin), reference = te$TRA_b, positive = "1")
      roc <- roc(as.numeric(te$TRA_b), pred)
      
      if (!anyNA(c(sm$aic, cm$overall["Accuracy"],
                   cm$byClass[c("F1","Pos Pred Value","Neg Pred Value",
                                "Sensitivity","Specificity")], auc(roc)))) {
        AIC  <- c(AIC,  sm$aic)
        Accu <- c(Accu, cm$overall["Accuracy"])
        F1   <- c(F1,   cm$byClass["F1"])
        PPV  <- c(PPV,  cm$byClass["Pos Pred Value"])
        NPV  <- c(NPV,  cm$byClass["Neg Pred Value"])
        AUC  <- c(AUC,  auc(roc))
        Sens <- c(Sens, cm$byClass["Sensitivity"])
        Spec <- c(Spec, cm$byClass["Specificity"])
      }
      i <- i + 1
    }
    
    result[1 , col_i] <- paste(sig3(mean(AIC)),  "±", sig3(sd(AIC)))
    result[2 , col_i] <- paste(sig3(mean(Accu)), "±", sig3(sd(Accu)))
    result[3 , col_i] <- paste(sig3(mean(F1)),   "±", sig3(sd(F1)))
    result[4 , col_i] <- paste(sig3(mean(PPV)),  "±", sig3(sd(PPV)))
    result[5 , col_i] <- paste(sig3(mean(NPV)),  "±", sig3(sd(NPV)))
    result[6 , col_i] <- paste(sig3(mean(AUC)),  "±", sig3(sd(AUC)))
    
    conf95 <- confint(lm(AUC ~ 1), level = 0.95)
    result[7 , col_i] <- sig3(conf95[1])
    result[8 , col_i] <- sig3(conf95[2])
    result[9 , col_i] <- paste0("[", sig3(conf95[1]), ", ", sig3(conf95[2]), "]")
    
    result[10, col_i] <- paste(sig3(mean(Sens)), "±", sig3(sd(Sens)))
    result[11, col_i] <- paste(sig3(mean(Spec)), "±", sig3(sd(Spec)))
    
    colnames(result)[col_i] <- paste0(assay1_name, "+", assay2_name)
    col_i <- col_i + 1
  }
}

write.xlsx(result,
           file = "Pairwise_Day560_sig3.xlsx",
           rowNames = TRUE)
 
print(result)
