# Supplementary material for: Epitope-specific competitive ELISA predicts malaria transmission-blocking vaccine Pfs230D1 activity measured in standard membrane feeding assay
Source: JCI Insight. 2026 Jan 1;11(3):e198414. doi: 10.1172/jci.insight.198414 (PMC12892893; doi:10.1172/jci.insight.198414)
Supplement: Supplementary Figures and Tables [file jciinsight-11-198414-s170.zip › Table S5_Multivariate code_DeltaOD.R]

#### Import the data file ####
library(readxl)
require(ggplot2)
require(GGally)
require(reshape2)
require(lme4)
library(caret)
library(dplyr)
packageVersion("pROC")


data <- read_excel("P230Compete.xlsx")

#### Data preprocessing ####
#subset data for TRA analysis
data <- data %>% select(Gender,
                        Age,
                        StudyDay,
                        TRA,
                        FABlog10,
                        eELISAEUlog10,
                        IgG1DeltaOD,
                        IgG3DeltaOD,
                        IgG4DeltaOD,
                        c1qDeltaOD)
#set as factor variables
data <- data %>%
  mutate(
    StudyDay = as.factor(StudyDay),
    Gender = as.factor(Gender)
  )

#Convert continuous TRA to binary TRA>80, add variables
data <- data %>%
  mutate(TRA_b = as.factor(ifelse(TRA > 80, 1, 0))) 

#### multi-variate analysis (optimal combination) ####
#Below are optimal combination assay based on manually selection. 
#You can modify the assay combination in line277 (for day 252) and line330 (for day560) to try different assay combination and compare the result.

##### Day 252 ######
subdata252 <- data %>%
  filter(StudyDay == "252") %>%
  select(Gender,Age,StudyDay,IgG1DeltaOD,IgG3DeltaOD,IgG4DeltaOD,c1qDeltaOD,FABlog10,eELISAEUlog10,TRA_b)
table(subdata252$TRA_b)

#auto feature selection
library(glmtoolbox)
m.252 <- glm(TRA_b ~ FABlog10- + eELISAEUlog10 + IgG1DeltaOD + IgG3DeltaOD + IgG4DeltaOD + c1qDeltaOD + Gender + Age, data = subdata252, family = "binomial")
summary(m.252)
m.252.fs = stepCriterion(m.252, direction=c("forward", "backward"), criterion="aic")

#According to Final model from auto feature selection, manually modify the input features in line277
result = data.frame(matrix(data=0,nrow = 50,ncol=6))
colnames(result) = c("AIC","Accu","F1","PPV","NPV","AUC")
#prediction
library(caret)
library(pROC)
for (i in 1:50) {
  set.seed(i)
  mult.data = na.omit(subdata252[,c("TRA_b","FABlog10","IgG1DeltaOD","IgG3DeltaOD")])
  train = sample(x = 1:nrow(mult.data),size = nrow(mult.data)*0.7, replace = FALSE)
  train.data = na.omit(mult.data[train,])
  test.data = na.omit(mult.data[-train,])
  train.dataup<-upSample(x=train.data[,-1],y=train.data$TRA_b)
  colnames(train.dataup)[ncol(train.dataup)]="TRA_b"
  table(train.dataup$TRA_b)
  
  # estimate the model and store results for original case
  m1 <- glm(TRA_b ~., data = train.dataup, family = binomial)
  sm1 = summary(m1)
  result$AIC[i] = sm1$aic
  preds <- predict(m1, newdata=test.data, type="response")
  pred.data = ifelse(preds>0.5,1,0)
  cm <- confusionMatrix(as.factor(pred.data),positive="1", reference = test.data$TRA_b)
  result$Accu[i] = cm$overall["Accuracy"]
  result$F1[i] = cm$byClass["F1"]
  result$PPV[i] = cm$byClass["Pos Pred Value"]
  result$NPV[i] = cm$byClass["Neg Pred Value"]
  roc_object <- pROC::roc(as.numeric(test.data$TRA_b),preds)
  result$AUC[i] = pROC::auc(roc_object)
}
colMeans(result)

print(paste0(round(mean(result$AIC),4),"(",round(sd(result$AIC),4),")"))
print(paste0(round(mean(result$Accu),4),"(",round(sd(result$Accu),4),")"))
print(paste0(round(mean(result$F1),4),"(",round(sd(result$F1),4),")"))
print(paste0(round(mean(result$PPV),4),"(",round(sd(result$PPV),4),")"))
print(paste0(round(mean(result$NPV),4),"(",round(sd(result$NPV),4),")"))
print(paste0(round(mean(result$AUC),4),"(",round(sd(result$AUC),4),")"))

##### Day 560 ######
subdata560 <- data %>%
  filter(StudyDay == "560") %>%
  select(Gender,Age,StudyDay,IgG1DeltaOD,IgG3DeltaOD,IgG4DeltaOD,c1qDeltaOD,
         FABlog10,eELISAEUlog10,TRA_b)
table(subdata560$TRA_b)

#auto feature selection
library(glmtoolbox)
m.560 <- glm(TRA_b ~ FABlog10 + eELISAEUlog10 + IgG1DeltaOD + IgG3DeltaOD + IgG4DeltaOD + c1qDeltaOD + Gender + Age, data = subdata560, family = "binomial")
summary(m.560)
m.560.fs = stepCriterion(m.560, direction=c("forward", "backward"), criterion="aic")

#According to Final model from auto feature selection, manually modify the input features in line330
result = data.frame(matrix(data=0,nrow = 50,ncol=6))
colnames(result) = c("AIC","Accu","F1","PPV","NPV","AUC")
#prediction
library(caret)
library(pROC)
for (i in 1:50) {
  set.seed(i)
  mult.data = na.omit(subdata560[,c("TRA_b","eELISAEUlog10","IgG1DeltaOD","IgG3DeltaOD")])
  train = sample(x = 1:nrow(mult.data),size = nrow(mult.data)*0.7, replace = FALSE)
  train.data = na.omit(mult.data[train,])
  test.data = na.omit(mult.data[-train,])
  train.dataup<-upSample(x=train.data[,-1],y=train.data$TRA_b)
  colnames(train.dataup)[ncol(train.dataup)]="TRA_b"
  table(train.dataup$TRA_b)
  
  # estimate the model and store results for orignal case
  m1 <- glm(TRA_b ~., data = train.dataup, family = binomial)
  sm1 = summary(m1)
  result$AIC[i] = sm1$aic
  preds <- predict(m1, newdata=test.data, type="response")
  pred.data = ifelse(preds>0.5,1,0)
  cm <- confusionMatrix(as.factor(pred.data),positive="1", reference = test.data$TRA_b)
  result$Accu[i] = cm$overall["Accuracy"]
  result$F1[i] = cm$byClass["F1"]
  result$PPV[i] = cm$byClass["Pos Pred Value"]
  result$NPV[i] = cm$byClass["Neg Pred Value"]
  roc_object <- pROC::roc(as.numeric(test.data$TRA_b),preds)
  result$AUC[i] = pROC::auc(roc_object)
}
colMeans(result)

print(paste0(round(mean(result$AIC),4),"(",round(sd(result$AIC),4),")"))
print(paste0(round(mean(result$Accu),4),"(",round(sd(result$Accu),4),")"))
print(paste0(round(mean(result$F1),4),"(",round(sd(result$F1),4),")"))
print(paste0(round(mean(result$PPV),4),"(",round(sd(result$PPV),4),")"))
print(paste0(round(mean(result$NPV),4),"(",round(sd(result$NPV),4),")"))
print(paste0(round(mean(result$AUC),4),"(",round(sd(result$AUC),4),")"))
