# Supplementary material for: Epitope-specific competitive ELISA predicts malaria transmission-blocking vaccine Pfs230D1 activity measured in standard membrane feeding assay
Source: JCI Insight. 2026 Jan 1;11(3):e198414. doi: 10.1172/jci.insight.198414 (PMC12892893; doi:10.1172/jci.insight.198414)
Supplement: Supporting data values [file jciinsight-11-198414-s171.xlsx]

## Sheet: Fig 1B
ScFv (ug/mL)	ScFv (ug/mL)	LMIV230-01 % reduction in OD					230AS-18 % reduction in OD			230AL-18 % reduction in OD
10	1	95.11	96.38	96.73	96.98	96.22	93	94.2	93.8	92.5	93.9
5	0.699	95.77	94.72	96.07	94.86	95.11	89.5	91.4	90.8	86.4	87.9
2.5	0.398	92.71	93.22	91.84	92.52	90.89	84.4	83.4	81	79.2	81.1
1.25	0.097	88.74	87.96	86.54	86.94	85.64	73.7	72	75.6	65.8	70
0.625	-0.204	82.83	75.95	73.12	76.97	71.71	63.4	59.8	58	48.9	52.5
0.3125	-0.505	71.87	66.32	66.18	64.48	58.97	49.9	50.5	49.8	35.5	38.7
0.15625	-0.806	51.42	55.26	47.5	45.67	45.27	34.5	36.5	32.5	22	32
0.078125	-1.107	33.89	13.09	42.5	27.85	27.05	21	17.1	23.7	25	8.3
0.039063	-1.408	33.21	20.01	19.76	16.09	18.43	14.6	10.9	7.7	8	4.6
0.01955	-2	1.47919	1.59639	1.39051	1.16878	2.10635	0.806001	1.1618	1.56	1.13	1.02

## Sheet: Fig 1E
Recombinant hmAb concentration (ug/mL)	LMIV230-01 recombinant hmAB only			LMIV230-01/-02 recombinant mixture (hmAb+scFv)
5	2.3719	2.4095	2.4305	2.0338	1.9567	1.9871
2.5	2.2717	2.3218	2.3484	1.8399	1.8151	1.8297
1.25	2.2419	2.2047	2.2834	1.6122	1.4882	1.5326
0.625	1.9304	2.0039	2.2104	1.3027	1.2377	1.2679
0.3125	1.602	1.5869	1.889	0.8371	0.8142	0.8261
0.15625	0.967	1.0347	1.3714	0.5719	0.4642	0.5072
0.078125	0.6178	0.6742	0.7646	0.2813	0.2507	0.2594
0.0390625	0.3021	0.3101	0.4739	0.1685	0.1405	0.1519

## Sheet: Fig 2C
Subject ID	Study Day	EUF (ΔEU)	log(EUF), ΔEU
MV-17-201-E	Post-dose 3	46	1.67
MV-17-201-E	Post-dose 4	194	2.29
MV-17-204-G	Post-dose 3	839	2.92
MV-17-204-G	Post-dose 4	1120	3.05
MV-17-206-A	Post-dose 4	241	2.38
MV-17-208-F	Post-dose 3	298	2.48
MV-17-208-F	Post-dose 4	705	2.85
MV-17-211-T	Post-dose 3	512	2.71
MV-17-211-T	Post-dose 4	1186	3.07
MV-17-212-T	Post-dose 3	324	2.51
MV-17-212-T	Post-dose 4	443	2.65
MV-17-214-M	Post-dose 4	216	2.34
MV-17-216-B	Post-dose 3	251	2.4
MV-17-216-B	Post-dose 4	325	2.51
MV-17-218-J	Post-dose 3	239	2.38
MV-17-218-J	Post-dose 4	257	2.41
MV-17-220-E	Post-dose 3	462	2.67
MV-17-220-E	Post-dose 4	409	2.61
MV-17-221-V	Post-dose 3	1048	3.02
MV-17-221-V	Post-dose 4	770	2.89
MV-17-227-E	Post-dose 3	807	2.91
MV-17-227-E	Post-dose 4	427	2.63
MV-17-228-P	Post-dose 3	281	2.45
MV-17-228-P	Post-dose 4	707	2.85
MV-17-233-G	Post-dose 3	164	2.22
MV-17-233-G	Post-dose 4	407	2.61
MV-17-234-S	Post-dose 3	263	2.42
MV-17-234-S	Post-dose 4	576	2.76
MV-17-236-E	Post-dose 3	349	2.54
MV-17-236-E	Post-dose 4	502	2.7
MV-17-239-A	Post-dose 3	411	2.61
MV-17-239-A	Post-dose 4	479	2.68
MV-17-240-D	Post-dose 3	237	2.38
MV-17-240-D	Post-dose 4	329	2.52
MV-17-243-A	Post-dose 3	230	2.36
MV-17-243-A	Post-dose 4	181	2.26
MV-17-245-C	Post-dose 3	674	2.83
MV-17-245-C	Post-dose 4	598	2.78
MV-17-248-N	Post-dose 3	389	2.59
MV-17-248-N	Post-dose 4	193	2.29
MV-17-250-Y	Post-dose 3	647	2.81
MV-17-250-Y	Post-dose 4	299	2.48
MV-17-253-S	Post-dose 3	481	2.68
MV-17-253-S	Post-dose 4	865	2.94
MV-17-256-V	Post-dose 3	64	1.81
MV-17-256-V	Post-dose 4	410	2.61
MV-17-264-P	Post-dose 3	92	1.97
MV-17-270-Q	Post-dose 3	1444	3.16
MV-17-270-Q	Post-dose 4	518	2.72
MV-17-271-H	Post-dose 3	265	2.42
MV-17-271-H	Post-dose 4	1746	3.24
MV-17-276-Y	Post-dose 3	206	2.32
MV-17-276-Y	Post-dose 4	341	2.53
MV-17-277-W	Post-dose 3	89	1.95
MV-17-277-W	Post-dose 4	448	2.65
MV-17-279-R	Post-dose 3	319	2.51
MV-17-279-R	Post-dose 4	387	2.59
MV-17-280-N	Post-dose 3	250	2.4
MV-17-280-N	Post-dose 4	260	2.42
MV-17-281-C	Post-dose 3	463	2.67
MV-17-281-C	Post-dose 4	787	2.9
MV-17-282-S	Post-dose 3	186	2.27
MV-17-282-S	Post-dose 4	58	1.77
MV-17-283-W	Post-dose 3	262	2.42
MV-17-284-B	Post-dose 3	124	2.1
MV-17-284-B	Post-dose 4	210	2.32
MV-17-295-F	Post-dose 3	166	2.22
MV-17-295-F	Post-dose 4	1157	3.06
MV-17-296-H	Post-dose 3	132	2.12
MV-17-296-H	Post-dose 4	250	2.4
MV-17-297-J	Post-dose 3	567	2.75
MV-17-297-J	Post-dose 4	1594	3.2
MV-17-300-W	Post-dose 3	150	2.18
MV-17-301-B	Post-dose 3	2068	3.32
MV-17-301-B	Post-dose 4	347	2.54
MV-17-302-Q	Post-dose 3	1007	3
MV-17-302-Q	Post-dose 4	437	2.64
MV-17-307-A	Post-dose 3	1086	3.04
MV-17-307-A	Post-dose 4	1060	3.03
MV-17-308-S	Post-dose 3	143	2.16
MV-17-308-S	Post-dose 4	2790	3.45
MV-17-310-A	Post-dose 3	558	2.75
MV-17-310-A	Post-dose 4	337	2.53
MV-17-311-V	Post-dose 3	162	2.21
MV-17-316-A	Post-dose 3	1836	3.26
MV-17-316-A	Post-dose 4	3081	3.49
MV-17-318-N	Post-dose 3	122	2.09
MV-17-318-N	Post-dose 4	308	2.49
MV-17-320-C	Post-dose 3	174	2.24
MV-17-320-C	Post-dose 4	124	2.1
MV-17-321-G	Post-dose 3	302	2.48
MV-17-321-G	Post-dose 4	269	2.43
MV-17-323-N	Post-dose 3	36	1.57
MV-17-325-M	Post-dose 3	45	1.66
MV-17-325-M	Post-dose 4	77	1.89
MV-17-331-W	Post-dose 3	277	2.44
MV-17-331-W	Post-dose 4	792	2.9
MV-17-332-J	Post-dose 3	230	2.36
MV-17-332-J	Post-dose 4	343	2.54
MV-17-334-N	Post-dose 3	210	2.32
MV-17-334-N	Post-dose 4	1434	3.16
MV-17-336-C	Post-dose 3	150	2.18
MV-17-342-F	Post-dose 3	441	2.65
MV-17-356-M	Post-dose 3	120	2.08
MV-17-356-M	Post-dose 4	191	2.28
MV-17-358-U	Post-dose 3	707	2.85
MV-17-358-U	Post-dose 4	223	2.35
MV-17-360-Q	Post-dose 3	490	2.69
MV-17-360-Q	Post-dose 4	509	2.71
MV-17-361-B	Post-dose 3	401	2.6
MV-17-361-B	Post-dose 4	430	2.63
MV-17-364-K	Post-dose 3	273	2.44
MV-17-366-G	Post-dose 3	533	2.73
MV-17-366-G	Post-dose 4	204	2.31
MV-17-368-Q	Post-dose 3	135	2.13
MV-17-369-R	Post-dose 3	432	2.64
MV-17-376-V	Post-dose 3	547	2.74
MV-17-381-Q	Post-dose 3	466	2.67
MV-17-381-Q	Post-dose 4	179	2.26
MV-17-383-B	Post-dose 3	272	2.44
MV-17-385-R	Post-dose 3	213	2.33
MV-17-385-R	Post-dose 4	404	2.61
MV-17-388-Q	Post-dose 3	174	2.24
MV-17-388-Q	Post-dose 4	316	2.5
MV-17-389-Q	Post-dose 3	649	2.81
MV-17-389-Q	Post-dose 4	985	2.99
MV-17-393-V	Post-dose 3	50	1.71
MV-17-393-V	Post-dose 4	109	2.04
MV-17-396-G	Post-dose 3	67	1.83
MV-17-396-G	Post-dose 4	63	1.81
MV-17-398-E	Post-dose 3	599	2.78
MV-17-398-E	Post-dose 4	118	2.08
MV-17-399-C	Post-dose 3	723	2.86
MV-17-399-C	Post-dose 4	410	2.61
MV-17-401-B	Post-dose 3	65	1.82
MV-17-401-B	Post-dose 4	408	2.61
MV-17-405-X	Post-dose 3	274	2.44
MV-17-406-V	Post-dose 3	888	2.95
MV-17-406-V	Post-dose 4	948	2.98
MV-17-408-A	Post-dose 3	270	2.43
MV-17-408-A	Post-dose 4	553	2.74
MV-17-409-M	Post-dose 3	54	1.74
MV-17-411-P	Post-dose 3	127	2.11
MV-17-413-S	Post-dose 3	236	2.37
MV-17-413-S	Post-dose 4	256	2.41
MV-17-416-N	Post-dose 3	516	2.71
MV-17-416-N	Post-dose 4	836	2.92
MV-17-417-K	Post-dose 3	1024	3.01
MV-17-419-G	Post-dose 3	188	2.28
MV-17-419-G	Post-dose 4	203	2.31
MV-17-422-S	Post-dose 3	185	2.27
MV-17-422-S	Post-dose 4	42	1.63
MV-17-423-F	Post-dose 3	1059	3.03
MV-17-423-F	Post-dose 4	767	2.89
MV-17-429-M	Post-dose 3	86	1.94
MV-17-431-P	Post-dose 3	636	2.8
MV-17-431-P	Post-dose 4	837	2.92
MV-17-432-W	Post-dose 3	508	2.71
MV-17-432-W	Post-dose 4	507	2.71
MV-17-434-Z	Post-dose 3	177	2.25
MV-17-434-Z	Post-dose 4	489	2.69
MV-17-435-R	Post-dose 3	1104	3.04
MV-17-435-R	Post-dose 4	2429	3.39
MV-17-438-X	Post-dose 3	503	2.7
MV-17-440-Q	Post-dose 3	236	2.37
MV-17-440-Q	Post-dose 4	198	2.3
MV-17-443-G	Post-dose 3	227	2.36
MV-17-444-W	Post-dose 3	604	2.78
MV-17-444-W	Post-dose 4	219	2.34
MV-17-448-C	Post-dose 3	105	2.03
MV-17-448-C	Post-dose 4	119	2.08

## Sheet: Fig 2D
Subject ID	Study Day	IgG1F (ΔOD)	IgG1F log(ΔOD)	IgG3F (ΔOD)	IgG3 log(ΔOD)	IgG4F (ΔOD)	IgG4 log(ΔOD)	C1qF (ΔOD)	C1q log(ΔOD)
MV-17-201-E	Post-dose 3	0	0	0	0	0	0	0	0
MV-17-201-E	Post-dose 4	0.4948	0.174583	0	0	1.6623	0.425257	0.0229	0.00983318
MV-17-204-G	Post-dose 3	2.7082	0.569163	0.129	0.0526939	0.0615	0.02592
MV-17-204-G	Post-dose 4	1.007	0.302547	0.5467	0.189406	0.007	0.00302947	0.7632	0.246302
MV-17-206-A	Post-dose 4	0.234	0.0913152	0	0	2.1362	0.496404	0	0
MV-17-208-F	Post-dose 3	0	0	0	0	0	0	0	0
MV-17-208-F	Post-dose 4	0.9087	0.280738	0.0693	0.0290996	1.7592	0.440783	0.1376	0.0559896
MV-17-211-T	Post-dose 3	1.599	0.414806	0.3176	0.119784	0	0	0.3374	0.126261
MV-17-211-T	Post-dose 4	0.5591	0.192874	0.5608	0.193347	0.0036	0.00156065
MV-17-212-T	Post-dose 3	0	0	0	0	0	0	0.0299	0.0127951
MV-17-212-T	Post-dose 4	0.2212	0.0867868	0.2223	0.0871778	0.9169	0.282599	0	0
MV-17-214-M	Post-dose 4	0	0	0	0	1.2588	0.353878	0	0
MV-17-216-B	Post-dose 3	0.6031	0.204961	0	0	0	0	0	0
MV-17-216-B	Post-dose 4	1.1602	0.334494	0	0	0.9439	0.288674	0	0
MV-17-218-J	Post-dose 3	1.4247	0.384658	0.2428	0.0944012	0.2469	0.0958316	0.4211	0.152625
MV-17-218-J	Post-dose 4	0	0	0.2758	0.105783	1.5954	0.414204	0.0023	0.00099773
MV-17-220-E	Post-dose 3	1.3189	0.365282	0	0	0	0	0	0
MV-17-220-E	Post-dose 4	0.0145	0.00625205	0.0869	0.0361896	0	0	0.0376	0.01603
MV-17-221-V	Post-dose 3	0.8843	0.27515	0	0	0	0	0.8455	0.266114
MV-17-221-V	Post-dose 4	0.8777	0.273626	0.3859	0.141732	0.2976	0.113141	3.2154	0.624839
MV-17-227-E	Post-dose 3	0.9383	0.287421	0	0	0	0	1.8956	0.461739
MV-17-227-E	Post-dose 4	1.7673	0.442056	0.2307	0.0901522	1.7416	0.438004
MV-17-228-P	Post-dose 3	1.579	0.411451	0.3704	0.136847	0	0	0.1959	0.0776949
MV-17-228-P	Post-dose 4	0.5172	0.181043	0.7722	0.248513	1.4555	0.39014	0.4398	0.158302
MV-17-233-G	Post-dose 3	0	0	0.2745	0.10534	0	0	0	0
MV-17-233-G	Post-dose 4	1.0196	0.305265	0.2366	0.0922292	1.4668	0.392134	0	0
MV-17-234-S	Post-dose 3	0	0	0.7305	0.238172	0	0	0.2521	0.097639
MV-17-234-S	Post-dose 4	0.1658	0.0666241	0.2419	0.0940866	0	0	0.0119	0.0051376
MV-17-236-E	Post-dose 3	0.8856	0.27545	0	0	0	0	0.6581	0.219611
MV-17-236-E	Post-dose 4	1.3327	0.367859	0.0578	0.0244036	0.1218	0.0499154	0.444	0.159567
MV-17-239-A	Post-dose 3	1.2049	0.343389	0.2481	0.0962494	0	0	1.0624	0.314373
MV-17-239-A	Post-dose 4	0.6437	0.215823	0.5582	0.192623	0.0163	0.00702193	3.1281	0.61575
MV-17-240-D	Post-dose 3	0	0	0	0	0	0	0.1581	0.0637461
MV-17-240-D	Post-dose 4	0.4945	0.174496	0.0824	0.0343878	1.9981	0.476846	0.0576	0.0243214
MV-17-243-A	Post-dose 3	0.5468	0.189434	0	0	0	0	0.0112	0.00483706
MV-17-243-A	Post-dose 4	0	0	0	0	0.7984	0.254886	0	0
MV-17-245-C	Post-dose 3	2.0204	0.480064	0.0476	0.0201955	0.1418	0.05759	0.9406	0.287936
MV-17-245-C	Post-dose 4	0.8826	0.274758	0.0547	0.0231289	0.1129	0.0464561	1.3636	0.373574
MV-17-248-N	Post-dose 3	1.689	0.429591	0.1019	0.0421422	0	0	0.2945	0.112102
MV-17-248-N	Post-dose 4	0.5837	0.199673	0.1207	0.0494894	0.1032	0.0426543
MV-17-250-Y	Post-dose 3	0.2639	0.101713	0.3271	0.122904	0	0	0.2491	0.0965972
MV-17-250-Y	Post-dose 4	0.4329	0.156216	0.4552	0.162923	0.1072	0.0442261	0	0
MV-17-253-S	Post-dose 3	0.4286	0.154911	0	0	0	0	0.9181	0.282871
MV-17-253-S	Post-dose 4	1.3367	0.368603	0.0601	0.0253468	0.9442	0.288741	0	0
MV-17-256-V	Post-dose 3	0	0	0	0	0.0521	0.022057	0	0
MV-17-256-V	Post-dose 4	0	0	0	0	2.2193	0.507761
MV-17-264-P	Post-dose 3	0	0	0.1339	0.0545748	0	0	0	0
MV-17-270-Q	Post-dose 3	2.0382	0.482616	0	0	0	0
MV-17-270-Q	Post-dose 4	0.8453	0.266067	0	0	0.231	0.0902581	3.28	0.631444
MV-17-271-H	Post-dose 3	0.8598	0.269466	0.0417	0.0177427	0	0	0.2988	0.113542
MV-17-271-H	Post-dose 4	0.9398	0.287757	0.1572	0.0634084	0.5132	0.179896	2.1013	0.491544
MV-17-276-Y	Post-dose 3	0.7175	0.234897	0.1488	0.0602444	0	0	0	0
MV-17-276-Y	Post-dose 4	1.4202	0.383851	0.0625	0.0263289	1.3384	0.368919
MV-17-277-W	Post-dose 3	0	0	0.2065	0.0815273	0	0	0	0
MV-17-277-W	Post-dose 4	0	0	0.1455	0.0589951	1.4578	0.390547	0	0
MV-17-279-R	Post-dose 3	0	0	0.0853	0.0355498	0	0	0.0335	0.0143105
MV-17-279-R	Post-dose 4	0.9369	0.287107	0.0218	0.0093659	1.1254	0.327441	0	0
MV-17-280-N	Post-dose 3	0.6334	0.213093	0	0	0	0	0.0425	0.0180761
MV-17-280-N	Post-dose 4	0.8433	0.265596	0	0	1.1584	0.334132
MV-17-281-C	Post-dose 3	1.0874	0.319606			0.1022	0.0422604	1.6194	0.418202
MV-17-281-C	Post-dose 4	1.7038	0.431975	0.0706	0.0296272	1.3723	0.37517	0	0
MV-17-282-S	Post-dose 3	0.2209	0.0866801	0	0	0	0	0	0
MV-17-282-S	Post-dose 4	0.3244	0.122019	0	0	1.6895	0.429672
MV-17-283-W	Post-dose 3	0	0	0	0	0	0	0.0967	0.0400878
MV-17-284-B	Post-dose 3	0	0	0.1023	0.0422998	0	0	0.0384	0.0163647
MV-17-284-B	Post-dose 4	0.3395	0.126943	0.1946	0.0772225	0.7403	0.240624	0	0
MV-17-295-F	Post-dose 3	0.1744	0.069816	0.3508	0.130591	0	0	0	0
MV-17-295-F	Post-dose 4	1.3897	0.378343	0.0038	0.00164719	0.3555	0.1321	0	0
MV-17-296-H	Post-dose 3	0	0	0.6883	0.22745	0	0	0.0868	0.0361496
MV-17-296-H	Post-dose 4	0.2236	0.0876395	0.5887	0.201042	0.643	0.215638
MV-17-297-J	Post-dose 3	1.3341	0.368119	0	0	0	0	0.1573	0.063446
MV-17-297-J	Post-dose 4	1.0022	0.301507	0.336	0.125806	0.0213	0.00915333	1.5421	0.405193
MV-17-300-W	Post-dose 3	0.3498	0.130269	0.3031	0.114978	0	0	0.057	0.024075
MV-17-301-B	Post-dose 3	1.6875	0.429348	0.0341	0.0145625	0	0	2.6706	0.564737
MV-17-301-B	Post-dose 4	1.2555	0.353243	0.1787	0.0714033	1.833	0.452247	0	0
MV-17-302-Q	Post-dose 3	0.8674	0.271237	0.3012	0.114344	0	0	3.1985	0.623094
MV-17-302-Q	Post-dose 4	1.2818	0.358278	0.3863	0.141857	0	0	0.1658	0.0666241
MV-17-307-A	Post-dose 3	1.9081	0.463609	2.0348	0.48213	0	0	3.457	0.649043
MV-17-307-A	Post-dose 4	0.6867	0.227038	3.0803	0.610692	0.5002	0.176149	3.357	0.639188
MV-17-308-S	Post-dose 3	0	0	0.1681	0.06748	0	0	0	0
MV-17-308-S	Post-dose 4	0.7859	0.251857	0.6054	0.205583	1.1954	0.341514	2.9444	0.595981
MV-17-310-A	Post-dose 3	0.1784	0.0712927	0.2985	0.113442	0	0	0.2258	0.0884196
MV-17-310-A	Post-dose 4	0.0312	0.0133429	0.1534	0.0619799	0.8156	0.25902	0.0454	0.0192825
MV-17-311-V	Post-dose 3	0	0	0	0	0	0	0	0
MV-17-316-A	Post-dose 3	1.0111	0.303434	0	0	0	0
MV-17-316-A	Post-dose 4	2	0.477121	0.0667	0.0280423	0.2826	0.108091	1.7113	0.433178
MV-17-318-N	Post-dose 3	0.7854	0.251736	0.0155	0.00667993	0	0	0.0368	0.015695
MV-17-318-N	Post-dose 4	0.7997	0.2552	0	0	1.0002	0.301073	0.0561	0.023705
MV-17-320-C	Post-dose 3	0.0149	0.00642325	0.1497	0.0605845	0	0	0	0
MV-17-320-C	Post-dose 4	0.8142	0.258685	0.0657	0.027635	0.5604	0.193236	0	0
MV-17-321-G	Post-dose 3	0	0	0.2282	0.0892691	0	0	0.1047	0.0432444
MV-17-321-G	Post-dose 4	1.0652	0.314962	0.0505	0.0213961	0.2409	0.0937368	0	0
MV-17-323-N	Post-dose 3	0	0	0.0002	8.68502e-05	0	0	0	0
MV-17-325-M	Post-dose 3	0	0	0.0163	0.00702193	0	0	0	0
MV-17-325-M	Post-dose 4	0	0	0	0	0.9861	0.298001	0	0
MV-17-331-W	Post-dose 3	0	0	0.0106	0.00457929	0	0	0	0
MV-17-331-W	Post-dose 4	1.6637	0.425485	0	0	1.5642	0.408952
MV-17-332-J	Post-dose 3	0	0	0.042	0.0178677	0	0	0.0301	0.0128794
MV-17-332-J	Post-dose 4	0.0809	0.0337855	0	0	1.6934	0.430301	0.0196	0.00842983
MV-17-334-N	Post-dose 3	0.3687	0.136308	0.1471	0.0596013	0	0	0.1216	0.049838
MV-17-334-N	Post-dose 4	1.1835	0.339153	0.4221	0.15293	1.1253	0.32742	0	0
MV-17-336-C	Post-dose 3	0.468	0.166726	0.0901	0.0374663	0	0	0	0
MV-17-342-F	Post-dose 3	1.316	0.364739	0.2102	0.0828571	0	0	0.0507	0.0214787
MV-17-356-M	Post-dose 3	0	0	0.539	0.187239	0	0	0	0
MV-17-356-M	Post-dose 4	0.7822	0.250956	0.2368	0.0922995	2.3512	0.5252	0	0
MV-17-358-U	Post-dose 3	0.5545	0.191591	0.4894	0.173011	0	0	2.1899	0.503777
MV-17-358-U	Post-dose 4	0	0	0.3104	0.117404	0.0082	0.00354669
MV-17-360-Q	Post-dose 3	0.1204	0.0493731	0.2002	0.0792536	0	0	0	0
MV-17-360-Q	Post-dose 4	0.605	0.205475	0	0	1.6477	0.422869	0.8197	0.26
MV-17-361-B	Post-dose 3	0.2338	0.0912448	0.4676	0.166608	0	0	0.2665	0.102605
MV-17-361-B	Post-dose 4	1.0977	0.321743	0.2327	0.0908574	1.8941	0.461514	0.0335	0.0143105
MV-17-364-K	Post-dose 3	0.5184	0.181386	0	0	0.0475	0.020154	0	0
MV-17-366-G	Post-dose 3	1.3877	0.37798	0.4447	0.159778	0	0	0.0161	0.00693645
MV-17-366-G	Post-dose 4	1.4536	0.389804	0.1192	0.0489077	1.6468	0.422721
MV-17-368-Q	Post-dose 3	0.0374	0.0159462	0	0	0.2686	0.103325	0	0
MV-17-369-R	Post-dose 3	2.2304	0.509256	0.0716	0.0300327	0	0	0.7393	0.240374
MV-17-376-V	Post-dose 3	0.1813	0.0723602	0.2091	0.0824622	0	0	0.912	0.281488
MV-17-381-Q	Post-dose 3	1.2745	0.356886	0	0	0	0	0.0288	0.012331
MV-17-381-Q	Post-dose 4	1.1801	0.338476	0	0	0.0992	0.0410767	0.548	0.189771
MV-17-383-B	Post-dose 3	0.6232	0.210372	0.3811	0.140225	0	0	0	0
MV-17-385-R	Post-dose 3	0.8382	0.264393	0.0807	0.0337052	0	0	0	0
MV-17-385-R	Post-dose 4	0.8901	0.276485	0	0	0.8916	0.276829	0.0077	0.00333126
MV-17-388-Q	Post-dose 3	0.3795	0.139722	0.2097	0.0826777	0	0
MV-17-388-Q	Post-dose 4	1.0962	0.321433	0.1649	0.0662886	0	0	0	0
MV-17-389-Q	Post-dose 3	0.5778	0.198052	0	0	0	0	1.0911	0.320375
MV-17-389-Q	Post-dose 4	1.265	0.355068	0.0645	0.0271457	0.6669	0.22191
MV-17-393-V	Post-dose 3	0	0	0.1061	0.0437944	0	0	0	0
MV-17-393-V	Post-dose 4	0.5319	0.18523	0.1066	0.0439907	0.0288	0.012331	0	0
MV-17-396-G	Post-dose 3	0.0808	0.0337453	0	0	0	0	0	0
MV-17-396-G	Post-dose 4	0.5981	0.203604	0	0	0	0
MV-17-398-E	Post-dose 3	0	0	0.8008	0.255465	0.0599	0.0252649	0	0
MV-17-398-E	Post-dose 4	0	0	0.1225	0.0501863	0.1693	0.0679259	0	0
MV-17-399-C	Post-dose 3	0.1727	0.0691869	0.7375	0.239925	0	0	0.4088	0.148849
MV-17-399-C	Post-dose 4	1.2266	0.347642	0.5049	0.177508	0	0	0.4275	0.154576
MV-17-401-B	Post-dose 3	0	0	0.3649	0.135101	0	0	0	0
MV-17-401-B	Post-dose 4	0.1158	0.0475864	0.1386	0.0563712	0.6848	0.226548	0	0
MV-17-405-X	Post-dose 3	0.9718	0.294863	0.4669	0.166401	0	0	0.0675	0.0283679
MV-17-406-V	Post-dose 3	1.837	0.452859	0.3194	0.120376	0	0	3.2135	0.624643
MV-17-406-V	Post-dose 4	0.9736	0.295259	0.7554	0.244376	0	0
MV-17-408-A	Post-dose 3	0.8238	0.260977	0	0	0	0	0.1774	0.070924
MV-17-408-A	Post-dose 4	0.1	0.0413927	0.3829	0.140791	0.2408	0.0937018	0.7779	0.249907
MV-17-409-M	Post-dose 3	0	0	0.0611	0.0257563	0	0	0	0
MV-17-411-P	Post-dose 3	0	0	0.808	0.257198	0	0	0	0
MV-17-413-S	Post-dose 3	0.7052	0.231775	0	0	0	0
MV-17-413-S	Post-dose 4	0.4217	0.152808	0.2202	0.086431	0.8394	0.264676	0.0072	0.00311572
MV-17-416-N	Post-dose 3	0.9469	0.289344	0.1841	0.0733884	0	0	2.4646	0.539653
MV-17-416-N	Post-dose 4	0.7383	0.240125	0	0	0	0	2.7062	0.568929
MV-17-417-K	Post-dose 3	0.2741	0.105204	0.752	0.243534	0	0	1.9154	0.464698
MV-17-419-G	Post-dose 3	0	0	0	0	0	0	0	0
MV-17-419-G	Post-dose 4	0.6246	0.210746	0	0	2.0439	0.48343
MV-17-422-S	Post-dose 3	0.0786	0.0328604	0.2583	0.0997842	0	0	0	0
MV-17-422-S	Post-dose 4	0.5978	0.203522	0	0	0	0
MV-17-423-F	Post-dose 3	0.3689	0.136372	0.1153	0.0473917	0	0	2.7405	0.57293
MV-17-423-F	Post-dose 4	0	0	0	0	0.0169	0.00727825
MV-17-429-M	Post-dose 3	0.0432	0.0183676	0	0	0	0	0	0
MV-17-431-P	Post-dose 3	0.1926	0.0764948	0.0568	0.0239928	0	0	0.8411	0.265077
MV-17-431-P	Post-dose 4	0.6466	0.216588	0.0482	0.0204442	0.3493	0.130109	1.6245	0.419047
MV-17-432-W	Post-dose 3	0.626	0.211121	0.1285	0.0525016	0	0	0.2288	0.0894812
MV-17-432-W	Post-dose 4	0.6428	0.215585	0.1426	0.0578942	1.0124	0.303714	3.1609	0.619187
MV-17-434-Z	Post-dose 3	0	0	0.3457	0.128948	0	0
MV-17-434-Z	Post-dose 4	1.6114	0.416873	0.0513	0.0217267	0.5848	0.199974	0.0683	0.0286932
MV-17-435-R	Post-dose 3	2.2057	0.505923	0.1275	0.0521166	0.0438	0.0186173	2.7466	0.573637
MV-17-435-R	Post-dose 4	2.5732	0.553057	0.1649	0.0662886	1.4288	0.385392	3.1158	0.614454
MV-17-438-X	Post-dose 3	0	0	0.2929	0.111565	0	0	0.3148	0.11886
MV-17-440-Q	Post-dose 3	0	0	0.5593	0.19293	0	0
MV-17-440-Q	Post-dose 4	1.1457	0.331569	0.068	0.0285713	0.1324	0.0539999	0	0
MV-17-443-G	Post-dose 3	0.5083	0.178488	0	0	0.1032	0.0426543	0	0
MV-17-444-W	Post-dose 3	0	0	0.3046	0.115477	0	0	0	0
MV-17-444-W	Post-dose 4	0.3458	0.128981	0.2066	0.0815633	2.0397	0.482831	0.1634	0.0657291
MV-17-448-C	Post-dose 3	0	0	0.532	0.185259	0	0	0	0
MV-17-448-C	Post-dose 4	1.2476	0.351719	0.7504	0.243137	0.4579	0.163728	0.0352	0.0150243

## Sheet: Fig 3AB
Subject ID	Study Day	TRA	IgG1F (ΔOD)	IgG1F log(ΔOD)	EUF (ΔEU)	log(EUF), ΔEU
MV-17-201-E	Post-dose 3	3.9	0	0	46	1.67
MV-17-201-E	Post-dose 4	29.9	0.4948	0.174583	194	2.29
MV-17-204-G	Post-dose 3	97.9	2.7082	0.569163	839	2.92
MV-17-204-G	Post-dose 4	90.7	1.007	0.302547	1120	3.05
MV-17-206-A	Post-dose 4	72.5	0.234	0.0913152	241	2.38
MV-17-208-F	Post-dose 3	98.8	0	0	298	2.48
MV-17-208-F	Post-dose 4	99.2	0.9087	0.280738	705	2.85
MV-17-211-T	Post-dose 3	99	1.599	0.414806	512	2.71
MV-17-211-T	Post-dose 4	99.4	0.5591	0.192874	1186	3.07
MV-17-212-T	Post-dose 3	61.1	0	0	324	2.51
MV-17-212-T	Post-dose 4	47.9	0.2212	0.0867868	443	2.65
MV-17-214-M	Post-dose 4	24.9	0	0	216	2.34
MV-17-216-B	Post-dose 3	100	0.6031	0.204961	251	2.4
MV-17-216-B	Post-dose 4	99.7	1.1602	0.334494	325	2.51
MV-17-218-J	Post-dose 3	96	1.4247	0.384658	239	2.38
MV-17-218-J	Post-dose 4	39.1	0	0	257	2.41
MV-17-220-E	Post-dose 3	83.6	1.3189	0.365282	462	2.67
MV-17-220-E	Post-dose 4	64	0.0145	0.00625205	409	2.61
MV-17-221-V	Post-dose 3	100	0.8843	0.27515	1048	3.02
MV-17-221-V	Post-dose 4	99.8	0.8777	0.273626	770	2.89
MV-17-227-E	Post-dose 3	100	0.9383	0.287421	807	2.91
MV-17-227-E	Post-dose 4	98.8	1.7673	0.442056	427	2.63
MV-17-228-P	Post-dose 3	97.8	1.579	0.411451	281	2.45
MV-17-228-P	Post-dose 4	98.8	0.5172	0.181043	707	2.85
MV-17-233-G	Post-dose 3	95	0	0	164	2.22
MV-17-233-G	Post-dose 4	98.1	1.0196	0.305265	407	2.61
MV-17-234-S	Post-dose 3	90.3	0	0	263	2.42
MV-17-234-S	Post-dose 4	97	0.1658	0.0666241	576	2.76
MV-17-236-E	Post-dose 3	91.7	0.8856	0.27545	349	2.54
MV-17-236-E	Post-dose 4	96	1.3327	0.367859	502	2.7
MV-17-239-A	Post-dose 3	100	1.2049	0.343389	411	2.61
MV-17-239-A	Post-dose 4	99.1	0.6437	0.215823	479	2.68
MV-17-240-D	Post-dose 3	99.5	0	0	237	2.38
MV-17-240-D	Post-dose 4	99.1	0.4945	0.174496	329	2.52
MV-17-243-A	Post-dose 3	86.1	0.5468	0.189434	230	2.36
MV-17-243-A	Post-dose 4	51	0	0	181	2.26
MV-17-245-C	Post-dose 3	89.1	2.0204	0.480064	674	2.83
MV-17-245-C	Post-dose 4	97.2	0.8826	0.274758	598	2.78
MV-17-248-N	Post-dose 3	97.4	1.689	0.429591	389	2.59
MV-17-248-N	Post-dose 4	92.5	0.5837	0.199673	193	2.29
MV-17-250-Y	Post-dose 3	98.8	0.2639	0.101713	647	2.81
MV-17-250-Y	Post-dose 4	100	0.4329	0.156216	299	2.48
MV-17-253-S	Post-dose 3	99	0.4286	0.154911	481	2.68
MV-17-253-S	Post-dose 4	98.6	1.3367	0.368603	865	2.94
MV-17-256-V	Post-dose 3	0	0	0	64	1.81
MV-17-256-V	Post-dose 4	2.7	0	0	410	2.61
MV-17-264-P	Post-dose 3	43.7	0	0	92	1.97
MV-17-270-Q	Post-dose 3	100	2.0382	0.482616	1444	3.16
MV-17-270-Q	Post-dose 4	100	0.8453	0.266067	518	2.72
MV-17-271-H	Post-dose 3	93.8	0.8598	0.269466	265	2.42
MV-17-271-H	Post-dose 4	100	0.9398	0.287757	1746	3.24
MV-17-276-Y	Post-dose 3	86.3	0.7175	0.234897	206	2.32
MV-17-276-Y	Post-dose 4	90.7	1.4202	0.383851	341	2.53
MV-17-277-W	Post-dose 3	71.6	0	0	89	1.95
MV-17-277-W	Post-dose 4	65.4	0	0	448	2.65
MV-17-279-R	Post-dose 3	96.4	0	0	319	2.51
MV-17-279-R	Post-dose 4	49.2	0.9369	0.287107	387	2.59
MV-17-280-N	Post-dose 3	90.1	0.6334	0.213093	250	2.4
MV-17-280-N	Post-dose 4	91.4	0.8433	0.265596	260	2.42
MV-17-281-C	Post-dose 3	100	1.0874	0.319606	463	2.67
MV-17-281-C	Post-dose 4	98.5	1.7038	0.431975	787	2.9
MV-17-282-S	Post-dose 3	100	0.2209	0.0866801	186	2.27
MV-17-282-S	Post-dose 4	88.1	0.3244	0.122019	58	1.77
MV-17-283-W	Post-dose 3	100	0	0	262	2.42
MV-17-284-B	Post-dose 3	88.9	0	0	124	2.1
MV-17-284-B	Post-dose 4	92.9	0.3395	0.126943	210	2.32
MV-17-295-F	Post-dose 3	90	0.1744	0.069816	166	2.22
MV-17-295-F	Post-dose 4	98.7	1.3897	0.378343	1157	3.06
MV-17-296-H	Post-dose 3	95.9	0	0	132	2.12
MV-17-296-H	Post-dose 4	65.2	0.2236	0.0876395	250	2.4
MV-17-297-J	Post-dose 3	96.6	1.3341	0.368119	567	2.75
MV-17-297-J	Post-dose 4	99.7	1.0022	0.301507	1594	3.2
MV-17-300-W	Post-dose 3	93.6	0.3498	0.130269	150	2.18
MV-17-301-B	Post-dose 3	100	1.6875	0.429348	2068	3.32
MV-17-301-B	Post-dose 4	99.4	1.2555	0.353243	347	2.54
MV-17-302-Q	Post-dose 3	100	0.8674	0.271237	1007	3
MV-17-302-Q	Post-dose 4	100	1.2818	0.358278	437	2.64
MV-17-307-A	Post-dose 3	100	1.9081	0.463609	1086	3.04
MV-17-307-A	Post-dose 4	99.7	0.6867	0.227038	1060	3.03
MV-17-308-S	Post-dose 3	61.7	0	0	143	2.16
MV-17-308-S	Post-dose 4	96.6	0.7859	0.251857	2790	3.45
MV-17-310-A	Post-dose 3	100	0.1784	0.0712927	558	2.75
MV-17-310-A	Post-dose 4	99.7	0.0312	0.0133429	337	2.53
MV-17-311-V	Post-dose 3	68.8	0	0	162	2.21
MV-17-316-A	Post-dose 3	100	1.0111	0.303434	1836	3.26
MV-17-316-A	Post-dose 4	100	2	0.477121	3081	3.49
MV-17-318-N	Post-dose 3	95	0.7854	0.251736	122	2.09
MV-17-318-N	Post-dose 4	94.5	0.7997	0.2552	308	2.49
MV-17-320-C	Post-dose 3	41.5	0.0149	0.00642325	174	2.24
MV-17-320-C	Post-dose 4	0	0.8142	0.258685	124	2.1
MV-17-321-G	Post-dose 3	99.1	0	0	302	2.48
MV-17-321-G	Post-dose 4	99.8	1.0652	0.314962	269	2.43
MV-17-323-N	Post-dose 3	98.2	0	0	36	1.57
MV-17-325-M	Post-dose 3	82.6	0	0	45	1.66
MV-17-325-M	Post-dose 4	79.7	0	0	77	1.89
MV-17-331-W	Post-dose 3	67	0	0	277	2.44
MV-17-331-W	Post-dose 4	99.6	1.6637	0.425485	792	2.9
MV-17-332-J	Post-dose 3	99.5	0	0	230	2.36
MV-17-332-J	Post-dose 4	100	0.0809	0.0337855	343	2.54
MV-17-334-N	Post-dose 3	95.5	0.3687	0.136308	210	2.32
MV-17-334-N	Post-dose 4	99.3	1.1835	0.339153	1434	3.16
MV-17-336-C	Post-dose 3	96.6	0.468	0.166726	150	2.18
MV-17-342-F	Post-dose 3	97.8	1.316	0.364739	441	2.65
MV-17-356-M	Post-dose 3	88.8	0	0	120	2.08
MV-17-356-M	Post-dose 4	99.5	0.7822	0.250956	191	2.28
MV-17-358-U	Post-dose 3	98.1	0.5545	0.191591	707	2.85
MV-17-358-U	Post-dose 4	59.7	0	0	223	2.35
MV-17-360-Q	Post-dose 3	98.4	0.1204	0.0493731	490	2.69
MV-17-360-Q	Post-dose 4	97.9	0.605	0.205475	509	2.71
MV-17-361-B	Post-dose 3	99.7	0.2338	0.0912448	401	2.6
MV-17-361-B	Post-dose 4	99.5	1.0977	0.321743	430	2.63
MV-17-364-K	Post-dose 3	97.3	0.5184	0.181386	273	2.44
MV-17-366-G	Post-dose 3	95.8	1.3877	0.37798	533	2.73
MV-17-366-G	Post-dose 4	82.5	1.4536	0.389804	204	2.31
MV-17-368-Q	Post-dose 3	33.3	0.0374	0.0159462	135	2.13
MV-17-369-R	Post-dose 3	92.7	2.2304	0.509256	432	2.64
MV-17-376-V	Post-dose 3	88.4	0.1813	0.0723602	547	2.74
MV-17-381-Q	Post-dose 3	94.1	1.2745	0.356886	466	2.67
MV-17-381-Q	Post-dose 4	75.4	1.1801	0.338476	179	2.26
MV-17-383-B	Post-dose 3	99.3	0.6232	0.210372	272	2.44
MV-17-385-R	Post-dose 3	87.4	0.8382	0.264393	213	2.33
MV-17-385-R	Post-dose 4	72.6	0.8901	0.276485	404	2.61
MV-17-388-Q	Post-dose 3	69.7	0.3795	0.139722	174	2.24
MV-17-388-Q	Post-dose 4	85.8	1.0962	0.321433	316	2.5
MV-17-389-Q	Post-dose 3	99.8	0.5778	0.198052	649	2.81
MV-17-389-Q	Post-dose 4	99.7	1.265	0.355068	985	2.99
MV-17-393-V	Post-dose 3	42.4	0	0	50	1.71
MV-17-393-V	Post-dose 4	75.5	0.5319	0.18523	109	2.04
MV-17-396-G	Post-dose 3	48.3	0.0808	0.0337453	67	1.83
MV-17-396-G	Post-dose 4	78.8	0.5981	0.203604	63	1.81
MV-17-398-E	Post-dose 3	93	0	0	599	2.78
MV-17-398-E	Post-dose 4	87.4	0	0	118	2.08
MV-17-399-C	Post-dose 3	98.6	0.1727	0.0691869	723	2.86
MV-17-399-C	Post-dose 4	85.4	1.2266	0.347642	410	2.61
MV-17-401-B	Post-dose 3	64.9	0	0	65	1.82
MV-17-401-B	Post-dose 4	58.8	0.1158	0.0475864	408	2.61
MV-17-405-X	Post-dose 3	98.8	0.9718	0.294863	274	2.44
MV-17-406-V	Post-dose 3	100	1.837	0.452859	888	2.95
MV-17-406-V	Post-dose 4	99.8	0.9736	0.295259	948	2.98
MV-17-408-A	Post-dose 3	98.9	0.8238	0.260977	270	2.43
MV-17-408-A	Post-dose 4	78.1	0.1	0.0413927	553	2.74
MV-17-409-M	Post-dose 3	99.6	0	0	54	1.74
MV-17-411-P	Post-dose 3	96	0	0	127	2.11
MV-17-413-S	Post-dose 3	97.4	0.7052	0.231775	236	2.37
MV-17-413-S	Post-dose 4	91.6	0.4217	0.152808	256	2.41
MV-17-416-N	Post-dose 3	100	0.9469	0.289344	516	2.71
MV-17-416-N	Post-dose 4	99	0.7383	0.240125	836	2.92
MV-17-417-K	Post-dose 3	99.9	0.2741	0.105204	1024	3.01
MV-17-419-G	Post-dose 3	66.4	0	0	188	2.28
MV-17-419-G	Post-dose 4	93.5	0.6246	0.210746	203	2.31
MV-17-422-S	Post-dose 3	95.5	0.0786	0.0328604	185	2.27
MV-17-422-S	Post-dose 4	75.6	0.5978	0.203522	42	1.63
MV-17-423-F	Post-dose 3	99.4	0.3689	0.136372	1059	3.03
MV-17-423-F	Post-dose 4	98.3	0	0	767	2.89
MV-17-429-M	Post-dose 3	59.6	0.0432	0.0183676	86	1.94
MV-17-431-P	Post-dose 3	99.7	0.1926	0.0764948	636	2.8
MV-17-431-P	Post-dose 4	98.3	0.6466	0.216588	837	2.92
MV-17-432-W	Post-dose 3	70.8	0.626	0.211121	508	2.71
MV-17-432-W	Post-dose 4	94.7	0.6428	0.215585	507	2.71
MV-17-434-Z	Post-dose 3	24.6	0	0	177	2.25
MV-17-434-Z	Post-dose 4	92.2	1.6114	0.416873	489	2.69
MV-17-435-R	Post-dose 3	94.4	2.2057	0.505923	1104	3.04
MV-17-435-R	Post-dose 4	99.9	2.5732	0.553057	2429	3.39
MV-17-438-X	Post-dose 3	97.4	0	0	503	2.7
MV-17-440-Q	Post-dose 3	27.7	0	0	236	2.37
MV-17-440-Q	Post-dose 4	58.5	1.1457	0.331569	198	2.3
MV-17-443-G	Post-dose 3	69.8	0.5083	0.178488	227	2.36
MV-17-444-W	Post-dose 3	62.8	0	0	604	2.78
MV-17-444-W	Post-dose 4	80.7	0.3458	0.128981	219	2.34
MV-17-448-C	Post-dose 3	25.2	0	0	105	2.03
MV-17-448-C	Post-dose 4	64.9	1.2476	0.351719	119	2.08

## Sheet: Fig S1 
LMIV230-01 scFv (ug/mL)	No US Naive Sera	US Naïve Sera 1:500
10	90.8487	89.9735
5	90.4227	88.9564
2.5	88.7483	87.6122
1.25	84.2998	84.1809
0.625	76.4629	78.3586
0.3125	55.1848	52.622
0	0.1388	0.1355
230AS-18 scFv (ug/mL)	No US Naive Sera			US Naïve Sera 1:500
10	90.9728	89.6603	89.3244	87.983	87.2378	85.7672
5	89.9895	87.7541	87.8496	87.9845	88.9302	88.1854
2.5	87.3655	86.7297	86.6921	85.6034	84.7635	86.7102
1.25	85.9739	85.5261	85.7574	84.3789	84.0557	85.0623
0.625	78.6235	78.0436	77.6753	78.924	81.5386	80.7708
0.3125	65.5981	66.2023	64.7054	71.287	73.1117	71.6727
0	0.1993	0.14801	0.10742	0.13754	0.19085	0.12374
230AL-18 scFv (ug/mL)	No US Naive Sera	US Naïve Sera 1:500
10	92.4891	93.9096
5	86.3622	87.9046
2.5	79.1805	81.1497
1.25	69.7621	69.9748
0.625	48.9419	52.5084
0.3125	35.4504	38.6937
0	0.1153	0.11245

## Sheet: Fig S2
Subject ID	Study Day	TRA
MV-17-201-E	Post-dose 3	3.9
MV-17-201-E	Post-dose 4	29.9
MV-17-204-G	Post-dose 3	97.9
MV-17-204-G	Post-dose 4	90.7
MV-17-206-A	Post-dose 4	72.5
MV-17-208-F	Post-dose 3	98.8
MV-17-208-F	Post-dose 4	99.2
MV-17-211-T	Post-dose 3	99
MV-17-211-T	Post-dose 4	99.4
MV-17-212-T	Post-dose 3	61.1
MV-17-212-T	Post-dose 4	47.9
MV-17-214-M	Post-dose 4	24.9
MV-17-216-B	Post-dose 3	100
MV-17-216-B	Post-dose 4	99.7
MV-17-218-J	Post-dose 3	96
MV-17-218-J	Post-dose 4	39.1
MV-17-220-E	Post-dose 3	83.6
MV-17-220-E	Post-dose 4	64
MV-17-221-V	Post-dose 3	100
MV-17-221-V	Post-dose 4	99.8
MV-17-227-E	Post-dose 3	100
MV-17-227-E	Post-dose 4	98.8
MV-17-228-P	Post-dose 3	97.8
MV-17-228-P	Post-dose 4	98.8
MV-17-233-G	Post-dose 3	95
MV-17-233-G	Post-dose 4	98.1
MV-17-234-S	Post-dose 3	90.3
MV-17-234-S	Post-dose 4	97
MV-17-236-E	Post-dose 3	91.7
MV-17-236-E	Post-dose 4	96
MV-17-239-A	Post-dose 3	100
MV-17-239-A	Post-dose 4	99.1
MV-17-240-D	Post-dose 3	99.5
MV-17-240-D	Post-dose 4	99.1
MV-17-243-A	Post-dose 3	86.1
MV-17-243-A	Post-dose 4	51
MV-17-245-C	Post-dose 3	89.1
MV-17-245-C	Post-dose 4	97.2
MV-17-248-N	Post-dose 3	97.4
MV-17-248-N	Post-dose 4	92.5
MV-17-250-Y	Post-dose 3	98.8
MV-17-250-Y	Post-dose 4	100
MV-17-253-S	Post-dose 3	99
MV-17-253-S	Post-dose 4	98.6
MV-17-256-V	Post-dose 3	0
MV-17-256-V	Post-dose 4	2.7
MV-17-264-P	Post-dose 3	43.7
MV-17-270-Q	Post-dose 3	100
MV-17-270-Q	Post-dose 4	100
MV-17-271-H	Post-dose 3	93.8
MV-17-271-H	Post-dose 4	100
MV-17-276-Y	Post-dose 3	86.3
MV-17-276-Y	Post-dose 4	90.7
MV-17-277-W	Post-dose 3	71.6
MV-17-277-W	Post-dose 4	65.4
MV-17-279-R	Post-dose 3	96.4
MV-17-279-R	Post-dose 4	49.2
MV-17-280-N	Post-dose 3	90.1
MV-17-280-N	Post-dose 4	91.4
MV-17-281-C	Post-dose 3	100
MV-17-281-C	Post-dose 4	98.5
MV-17-282-S	Post-dose 3	100
MV-17-282-S	Post-dose 4	88.1
MV-17-283-W	Post-dose 3	100
MV-17-284-B	Post-dose 3	88.9
MV-17-284-B	Post-dose 4	92.9
MV-17-295-F	Post-dose 3	90
MV-17-295-F	Post-dose 4	98.7
MV-17-296-H	Post-dose 3	95.9
MV-17-296-H	Post-dose 4	65.2
MV-17-297-J	Post-dose 3	96.6
MV-17-297-J	Post-dose 4	99.7
MV-17-300-W	Post-dose 3	93.6
MV-17-301-B	Post-dose 3	100
MV-17-301-B	Post-dose 4	99.4
MV-17-302-Q	Post-dose 3	100
MV-17-302-Q	Post-dose 4	100
MV-17-307-A	Post-dose 3	100
MV-17-307-A	Post-dose 4	99.7
MV-17-308-S	Post-dose 3	61.7
MV-17-308-S	Post-dose 4	96.6
MV-17-310-A	Post-dose 3	100
MV-17-310-A	Post-dose 4	99.7
MV-17-311-V	Post-dose 3	68.8
MV-17-316-A	Post-dose 3	100
MV-17-316-A	Post-dose 4	100
MV-17-318-N	Post-dose 3	95
MV-17-318-N	Post-dose 4	94.5
MV-17-320-C	Post-dose 3	41.5
MV-17-320-C	Post-dose 4	0
MV-17-321-G	Post-dose 3	99.1
MV-17-321-G	Post-dose 4	99.8
MV-17-323-N	Post-dose 3	98.2
MV-17-325-M	Post-dose 3	82.6
MV-17-325-M	Post-dose 4	79.7
MV-17-331-W	Post-dose 3	67
MV-17-331-W	Post-dose 4	99.6
MV-17-332-J	Post-dose 3	99.5
MV-17-332-J	Post-dose 4	100
MV-17-334-N	Post-dose 3	95.5
MV-17-334-N	Post-dose 4	99.3
MV-17-336-C	Post-dose 3	96.6
MV-17-342-F	Post-dose 3	97.8
MV-17-356-M	Post-dose 3	88.8
MV-17-356-M	Post-dose 4	99.5
MV-17-358-U	Post-dose 3	98.1
MV-17-358-U	Post-dose 4	59.7
MV-17-360-Q	Post-dose 3	98.4
MV-17-360-Q	Post-dose 4	97.9
MV-17-361-B	Post-dose 3	99.7
MV-17-361-B	Post-dose 4	99.5
MV-17-364-K	Post-dose 3	97.3
MV-17-366-G	Post-dose 3	95.8
MV-17-366-G	Post-dose 4	82.5
MV-17-368-Q	Post-dose 3	33.3
MV-17-369-R	Post-dose 3	92.7
MV-17-376-V	Post-dose 3	88.4
MV-17-381-Q	Post-dose 3	94.1
MV-17-381-Q	Post-dose 4	75.4
MV-17-383-B	Post-dose 3	99.3
MV-17-385-R	Post-dose 3	87.4
MV-17-385-R	Post-dose 4	72.6
MV-17-388-Q	Post-dose 3	69.7
MV-17-388-Q	Post-dose 4	85.8
MV-17-389-Q	Post-dose 3	99.8
MV-17-389-Q	Post-dose 4	99.7
MV-17-393-V	Post-dose 3	42.4
MV-17-393-V	Post-dose 4	75.5
MV-17-396-G	Post-dose 3	48.3
MV-17-396-G	Post-dose 4	78.8
MV-17-398-E	Post-dose 3	93
MV-17-398-E	Post-dose 4	87.4
MV-17-399-C	Post-dose 3	98.6
MV-17-399-C	Post-dose 4	85.4
MV-17-401-B	Post-dose 3	64.9
MV-17-401-B	Post-dose 4	58.8
MV-17-405-X	Post-dose 3	98.8
MV-17-406-V	Post-dose 3	100
MV-17-406-V	Post-dose 4	99.8
MV-17-408-A	Post-dose 3	98.9
MV-17-408-A	Post-dose 4	78.1
MV-17-409-M	Post-dose 3	99.6
MV-17-411-P	Post-dose 3	96
MV-17-413-S	Post-dose 3	97.4
MV-17-413-S	Post-dose 4	91.6
MV-17-416-N	Post-dose 3	100
MV-17-416-N	Post-dose 4	99
MV-17-417-K	Post-dose 3	99.9
MV-17-419-G	Post-dose 3	66.4
MV-17-419-G	Post-dose 4	93.5
MV-17-422-S	Post-dose 3	95.5
MV-17-422-S	Post-dose 4	75.6
MV-17-423-F	Post-dose 3	99.4
MV-17-423-F	Post-dose 4	98.3
MV-17-429-M	Post-dose 3	59.6
MV-17-431-P	Post-dose 3	99.7
MV-17-431-P	Post-dose 4	98.3
MV-17-432-W	Post-dose 3	70.8
MV-17-432-W	Post-dose 4	94.7
MV-17-434-Z	Post-dose 3	24.6
MV-17-434-Z	Post-dose 4	92.2
MV-17-435-R	Post-dose 3	94.4
MV-17-435-R	Post-dose 4	99.9
MV-17-438-X	Post-dose 3	97.4
MV-17-440-Q	Post-dose 3	27.7
MV-17-440-Q	Post-dose 4	58.5
MV-17-443-G	Post-dose 3	69.8
MV-17-444-W	Post-dose 3	62.8
MV-17-444-W	Post-dose 4	80.7
MV-17-448-C	Post-dose 3	25.2
MV-17-448-C	Post-dose 4	64.9

## Sheet: Fig S3
Subject ID	Study Day	log(EUSera)	IgG1 log(ODSera)	IgG3 log(ODSera)	IgG4 log(ODSera)	C1q log(ODSera)
MV-17-201-E	Post-dose 3	2.20683	0.506075	0.177847	0.0710888	0.0298255
MV-17-201-E	Post-dose 4	2.64444	0.561631	0.193578	0.0768509	0.0321556
MV-17-204-G	Post-dose 3	3.21059	0.624343	0.210678	0.0830285
MV-17-204-G	Post-dose 4	3.34044	0.637534	0.21419	0.0842868	0.0351442
MV-17-206-A	Post-dose 4	2.6981	0.567979	0.19534	0.0774915	0.0324139
MV-17-208-F	Post-dose 3	2.74115	0.573005	0.19673	0.0779962	0.0326172
MV-17-208-F	Post-dose 4	3.05538	0.608031	0.206295	0.0814534	0.0340078
MV-17-211-T	Post-dose 3	2.97772	0.599635	0.204021	0.080634	0.0336786
MV-17-211-T	Post-dose 4	3.26928	0.630355	0.212282	0.0836037
MV-17-212-T	Post-dose 3	2.80956	0.580875	0.198897	0.078782	0.0329337
MV-17-212-T	Post-dose 4	2.86332	0.586961	0.200566	0.0793861	0.0331768
MV-17-214-M	Post-dose 4	2.62941	0.559836	0.193079	0.0766692	0.0320823
MV-17-216-B	Post-dose 3	2.52114	0.546683	0.189401	0.0753284	0.0315411
MV-17-216-B	Post-dose 4	2.69723	0.567876	0.195312	0.0774812	0.0324097
MV-17-218-J	Post-dose 3	2.79449	0.579153	0.198424	0.0786106	0.0328647
MV-17-218-J	Post-dose 4	2.66745	0.564365	0.194338	0.0771272	0.032267
MV-17-220-E	Post-dose 3	2.89432	0.590431	0.201515	0.0797292	0.0333148
MV-17-220-E	Post-dose 4	2.83759	0.584058	0.199771	0.0790984	0.0330611
MV-17-221-V	Post-dose 3	3.13098	0.616053	0.208456	0.0822307	0.0343198
MV-17-221-V	Post-dose 4	3.02653	0.604931	0.205456	0.0811515	0.0338866
MV-17-227-E	Post-dose 3	3.09061	0.611788	0.207308	0.0818181	0.0341542
MV-17-227-E	Post-dose 4	2.84261	0.584626	0.199927	0.0791548
MV-17-228-P	Post-dose 3	2.75891	0.575062	0.197298	0.0782021	0.0327002
MV-17-228-P	Post-dose 4	3.12516	0.61544	0.208291	0.0821715	0.0342961
MV-17-233-G	Post-dose 3	2.65896	0.563358	0.194059	0.0770256	0.032226
MV-17-233-G	Post-dose 4	2.90255	0.591348	0.201765	0.0798196	0.0333512
MV-17-234-S	Post-dose 3	2.66181	0.563696	0.194152	0.0770597	0.0322398
MV-17-234-S	Post-dose 4	3.00817	0.602947	0.204919	0.0809579	0.0338088
MV-17-236-E	Post-dose 3	2.91275	0.592482	0.202075	0.0799314	0.0333962
MV-17-236-E	Post-dose 4	3.00647	0.602761	0.204869	0.0809398	0.0338015
MV-17-239-A	Post-dose 3	2.83822	0.58413	0.199791	0.0791055	0.0330639
MV-17-239-A	Post-dose 4	2.92428	0.59376	0.202423	0.0800572	0.0334468
MV-17-240-D	Post-dose 3	2.64542	0.561748	0.193611	0.0768628	0.0321604
MV-17-240-D	Post-dose 4	2.7767	0.577113	0.197863	0.078407	0.0327827
MV-17-243-A	Post-dose 3	2.62634	0.559469	0.192977	0.0766319	0.0320673
MV-17-243-A	Post-dose 4	2.67761	0.565565	0.194671	0.0772484	0.0323159
MV-17-245-C	Post-dose 3	3.02979	0.605282	0.205551	0.0811857	0.0339003
MV-17-245-C	Post-dose 4	3.10072	0.61286	0.207597	0.0819219	0.0341959
MV-17-248-N	Post-dose 3	2.78462	0.578022	0.198113	0.0784978	0.0328193
MV-17-248-N	Post-dose 4	2.61384	0.557969	0.192559	0.0764798
MV-17-250-Y	Post-dose 3	3.02243	0.604488	0.205337	0.0811083	0.0338692
MV-17-250-Y	Post-dose 4	2.65896	0.563358	0.194059	0.0770256	0.032226
MV-17-253-S	Post-dose 3	3.09621	0.612383	0.207468	0.0818757	0.0341774
MV-17-253-S	Post-dose 4	3.17026	0.620163	0.209559	0.082627	0.0344788
MV-17-256-V	Post-dose 3	2.32428	0.521698	0.182328	0.0727381	0.0304937
MV-17-256-V	Post-dose 4	2.87506	0.588279	0.200927	0.0795165
MV-17-264-P	Post-dose 3	2.28103	0.516011	0.180702	0.0721404	0.0302517
MV-17-270-Q	Post-dose 3	3.28533	0.631984	0.212716	0.0837591
MV-17-270-Q	Post-dose 4	2.87332	0.588083	0.200873	0.0794972	0.0332215
MV-17-271-H	Post-dose 3	2.85854	0.586423	0.200419	0.0793328	0.0331554
MV-17-271-H	Post-dose 4	3.58229	0.661083	0.220391	0.0864991	0.0360294
MV-17-276-Y	Post-dose 3	2.58433	0.554408	0.191565	0.0761178	0.0318598
MV-17-276-Y	Post-dose 4	2.79796	0.57955	0.198533	0.0786502
MV-17-277-W	Post-dose 3	2.29447	0.517785	0.18121	0.0723272	0.0303273
MV-17-277-W	Post-dose 4	2.94988	0.596584	0.203192	0.0803348	0.0335584
MV-17-279-R	Post-dose 3	2.80414	0.580256	0.198728	0.0787205	0.0329089
MV-17-279-R	Post-dose 4	2.82151	0.582235	0.199271	0.0789174	0.0329882
MV-17-280-N	Post-dose 3	2.67578	0.565349	0.194611	0.0772266	0.0323071
MV-17-280-N	Post-dose 4	2.56348	0.551874	0.190857	0.0758595
MV-17-281-C	Post-dose 3	2.92376	0.593703	0.202407	0.0800516	0.0334445
MV-17-281-C	Post-dose 4	3.0607	0.608601	0.206448	0.0815087	0.03403
MV-17-282-S	Post-dose 3	2.57171	0.552876	0.191137	0.0759616	0.0317968
MV-17-282-S	Post-dose 4	2.0607	0.48582	0.171966	0.0689151
MV-17-283-W	Post-dose 3	2.62325	0.559098	0.192873	0.0765944	0.0320521
MV-17-284-B	Post-dose 3	2.64345	0.561513	0.193546	0.076839	0.0321508
MV-17-284-B	Post-dose 4	2.66932	0.564585	0.194399	0.0771495	0.032276
MV-17-295-F	Post-dose 3	2.48287	0.541938	0.188067	0.0748409	0.0313442
MV-17-295-F	Post-dose 4	3.26529	0.629949	0.212174	0.0835649	0.0348549
MV-17-296-H	Post-dose 3	2.549	0.550106	0.190362	0.0756789	0.0316826
MV-17-296-H	Post-dose 4	2.73878	0.57273	0.196654	0.0779687
MV-17-297-J	Post-dose 3	3.00043	0.602107	0.204692	0.0808759	0.0337758
MV-17-297-J	Post-dose 4	3.37088	0.640569	0.214995	0.0845743	0.0352593
MV-17-300-W	Post-dose 3	2.49554	0.543515	0.188511	0.0750031	0.0314097
MV-17-301-B	Post-dose 3	3.47972	0.651251	0.217813	0.0855806	0.0356621
MV-17-301-B	Post-dose 4	2.77815	0.577279	0.197909	0.0784237	0.0327894
MV-17-302-Q	Post-dose 3	3.22531	0.625859	0.211083	0.0831738	0.0346982
MV-17-302-Q	Post-dose 4	2.88423	0.589305	0.201207	0.0796179	0.0332701
MV-17-307-A	Post-dose 3	3.18696	0.621898	0.210024	0.0827939	0.0345458
MV-17-307-A	Post-dose 4	3.2393	0.627294	0.211466	0.0833112	0.0347533
MV-17-308-S	Post-dose 3	2.59329	0.555492	0.191868	0.0762281	0.0319043
MV-17-308-S	Post-dose 4	3.60767	0.663481	0.221018	0.086722	0.0361185
MV-17-310-A	Post-dose 3	2.91275	0.592482	0.202075	0.0799314	0.0333962
MV-17-310-A	Post-dose 4	2.74507	0.57346	0.196856	0.0780418	0.0326356
MV-17-311-V	Post-dose 3	2.79657	0.579392	0.19849	0.0786344	0.0328743
MV-17-316-A	Post-dose 3	3.48728	0.651983	0.218006	0.0856493
MV-17-316-A	Post-dose 4	3.6733	0.669623	0.222619	0.087291	0.0363458
MV-17-318-N	Post-dose 3	2.57054	0.552734	0.191097	0.0759472	0.031791
MV-17-318-N	Post-dose 4	2.70501	0.568789	0.195565	0.077573	0.0324467
MV-17-320-C	Post-dose 3	2.52634	0.547324	0.189581	0.0753941	0.0315677
MV-17-320-C	Post-dose 4	2.38021	0.528944	0.184392	0.0734953	0.0308001
MV-17-321-G	Post-dose 3	2.68395	0.566313	0.194879	0.0773238	0.0323463
MV-17-321-G	Post-dose 4	2.68485	0.566419	0.194908	0.0773345	0.0323506
MV-17-323-N	Post-dose 3	2.16732	0.500692	0.176291	0.0705149	0.0295927
MV-17-325-M	Post-dose 3	2.37291	0.528005	0.184125	0.0733975	0.0307606
MV-17-325-M	Post-dose 4	2.43297	0.53567	0.186298	0.0741938	0.0310826
MV-17-331-W	Post-dose 3	2.70672	0.56899	0.19562	0.0775932	0.0324548
MV-17-331-W	Post-dose 4	3.09587	0.612346	0.207458	0.0818721
MV-17-332-J	Post-dose 3	2.69548	0.567671	0.195255	0.0774605	0.0324014
MV-17-332-J	Post-dose 4	2.76193	0.57541	0.197394	0.078237	0.0327142
MV-17-334-N	Post-dose 3	2.77085	0.576439	0.197677	0.0783398	0.0327556
MV-17-334-N	Post-dose 4	3.32243	0.635728	0.213711	0.0841153	0.0350755
MV-17-336-C	Post-dose 3	2.39794	0.531216	0.185036	0.0737317	0.0308958
MV-17-342-F	Post-dose 3	2.85309	0.585809	0.200251	0.079272	0.0331309
MV-17-356-M	Post-dose 3	2.48855	0.542645	0.188266	0.0749137	0.0313736
MV-17-356-M	Post-dose 4	2.50106	0.544199	0.188703	0.0750735	0.0314382
MV-17-358-U	Post-dose 3	3.1329	0.616255	0.20851	0.0822502	0.0343277
MV-17-358-U	Post-dose 4	2.63849	0.560921	0.193381	0.0767791
MV-17-360-Q	Post-dose 3	2.87852	0.588666	0.201033	0.0795548	0.0332447
MV-17-360-Q	Post-dose 4	2.87795	0.588602	0.201015	0.0795485	0.0332421
MV-17-361-B	Post-dose 3	2.89098	0.590059	0.201413	0.0796924	0.0333
MV-17-361-B	Post-dose 4	2.90849	0.592008	0.201945	0.0798847	0.0333774
MV-17-364-K	Post-dose 3	2.67578	0.565349	0.194611	0.0772266	0.0323071
MV-17-366-G	Post-dose 3	3.00988	0.603131	0.204969	0.0809759	0.033816
MV-17-366-G	Post-dose 4	2.67025	0.564695	0.19443	0.0771606
MV-17-368-Q	Post-dose 3	2.5682	0.552449	0.191017	0.0759181	0.0317792
MV-17-369-R	Post-dose 3	2.89042	0.589997	0.201396	0.0796863	0.0332976
MV-17-376-V	Post-dose 3	2.96988	0.598778	0.203788	0.08055	0.0336449
MV-17-381-Q	Post-dose 3	2.90255	0.591348	0.201765	0.0798196	0.0333512
MV-17-381-Q	Post-dose 4	2.54158	0.549197	0.190107	0.0755859	0.0316451
MV-17-383-B	Post-dose 3	2.69723	0.567876	0.195312	0.0774812	0.0324097
MV-17-385-R	Post-dose 3	2.58433	0.554408	0.191565	0.0761178	0.0318598
MV-17-385-R	Post-dose 4	2.81558	0.58156	0.199086	0.0788502	0.0329612
MV-17-388-Q	Post-dose 3	2.55023	0.550256	0.190404	0.0756942
MV-17-388-Q	Post-dose 4	2.80618	0.580489	0.198792	0.0787437	0.0329183
MV-17-389-Q	Post-dose 3	3.05192	0.607661	0.206195	0.0814174	0.0339933
MV-17-389-Q	Post-dose 4	3.19866	0.62311	0.210348	0.0829103
MV-17-393-V	Post-dose 3	2.19866	0.504968	0.177527	0.0709709	0.0297777
MV-17-393-V	Post-dose 4	2.3032	0.518934	0.181539	0.0724481	0.0303763
MV-17-396-G	Post-dose 3	2.5955	0.555759	0.191942	0.0762552	0.0319153
MV-17-396-G	Post-dose 4	2.17609	0.501893	0.176639	0.0706432
MV-17-398-E	Post-dose 3	2.97818	0.599684	0.204034	0.0806389	0.0336806
MV-17-398-E	Post-dose 4	2.37107	0.527767	0.184057	0.0733727	0.0307505
MV-17-399-C	Post-dose 3	3.09167	0.6119	0.207338	0.0818289	0.0341586
MV-17-399-C	Post-dose 4	2.81624	0.581636	0.199106	0.0788578	0.0329642
MV-17-401-B	Post-dose 3	2.31387	0.520335	0.181939	0.0725952	0.0304358
MV-17-401-B	Post-dose 4	2.81757	0.581786	0.199148	0.0788727	0.0329702
MV-17-405-X	Post-dose 3	2.68124	0.565994	0.19479	0.0772916	0.0323333
MV-17-406-V	Post-dose 3	3.12905	0.61585	0.208401	0.0822111	0.034312
MV-17-406-V	Post-dose 4	3.13988	0.616988	0.208707	0.0823209
MV-17-408-A	Post-dose 3	2.77085	0.576439	0.197677	0.0783398	0.0327556
MV-17-408-A	Post-dose 4	3.03262	0.605587	0.205634	0.0812154	0.0339122
MV-17-409-M	Post-dose 3	2.09342	0.490439	0.173314	0.0694143	0.029146
MV-17-411-P	Post-dose 3	2.33445	0.523025	0.182707	0.0728771	0.03055
MV-17-413-S	Post-dose 3	2.75511	0.574623	0.197177	0.0781582
MV-17-413-S	Post-dose 4	2.68753	0.566735	0.194996	0.0773663	0.0323634
MV-17-416-N	Post-dose 3	2.99123	0.601106	0.20442	0.080778	0.0337365
MV-17-416-N	Post-dose 4	3.25624	0.629026	0.211928	0.0834768	0.0348196
MV-17-417-K	Post-dose 3	3.33224	0.636712	0.213972	0.0842088	0.0351129
MV-17-419-G	Post-dose 3	2.53908	0.54889	0.190021	0.0755545	0.0316324
MV-17-419-G	Post-dose 4	2.52892	0.547641	0.18967	0.0754266
MV-17-422-S	Post-dose 3	2.51851	0.546359	0.18931	0.0752952	0.0315277
MV-17-422-S	Post-dose 4	2.08279	0.488943	0.172878	0.0692529
MV-17-423-F	Post-dose 3	3.2492	0.628307	0.211736	0.0834081	0.0347921
MV-17-423-F	Post-dose 4	3.19089	0.622306	0.210133	0.0828331
MV-17-429-M	Post-dose 3	2.3483	0.524825	0.18322	0.0730655	0.0306262
MV-17-431-P	Post-dose 3	2.97635	0.599485	0.20398	0.0806193	0.0336727
MV-17-431-P	Post-dose 4	3.11694	0.614575	0.208058	0.0820878	0.0342625
MV-17-432-W	Post-dose 3	2.99739	0.601776	0.204602	0.0808435	0.0337628
MV-17-432-W	Post-dose 4	3.06296	0.608842	0.206513	0.0815322	0.0340394
MV-17-434-Z	Post-dose 3	2.55145	0.550406	0.190445	0.0757095
MV-17-434-Z	Post-dose 4	2.93752	0.595223	0.202821	0.0802011	0.0335046
MV-17-435-R	Post-dose 3	3.2307	0.626413	0.211231	0.0832269	0.0347194
MV-17-435-R	Post-dose 4	3.57194	0.660101	0.220134	0.0864077	0.0359928
MV-17-438-X	Post-dose 3	2.95328	0.596957	0.203293	0.0803715	0.0335731
MV-17-440-Q	Post-dose 3	2.64048	0.561159	0.193447	0.0768032
MV-17-440-Q	Post-dose 4	2.58995	0.555088	0.191755	0.076187	0.0318877
MV-17-443-G	Post-dose 3	2.7574	0.574887	0.197249	0.0781846	0.0326931
MV-17-444-W	Post-dose 3	2.98182	0.600081	0.204142	0.0806777	0.0336962
MV-17-444-W	Post-dose 4	2.58771	0.554817	0.191679	0.0761594	0.0318766
MV-17-448-C	Post-dose 3	2.34439	0.524317	0.183075	0.0730124	0.0306047
MV-17-448-C	Post-dose 4	2.29667	0.518075	0.181293	0.0723577	0.0303397

## Sheet: Fig S4
Subject ID	Study Day	log(EUTOTAL)	log(EUSera)	IgG1 log(ODSera)	IgG1 Trial log(OD)	IgG3 log(ODSera)	IgG3 Trial log(OD)	IgG4 log(ODSera)	IgG4 Trial log (OD)
MV-17-201-E	Post-dose 3	2.16	2.20683	0.149312	0.134432	0.0634835	0.0775859	0.111464	0.0204442
MV-17-201-E	Post-dose 4	2.2	2.64444	0.409798	0.187464	0.0704442	0.105953	0.662465	0.599512
MV-17-204-G	Post-dose 3	3.02	3.21059	0.648409	0.610298	0.173478	0.289299	0.119784	0.0467292
MV-17-204-G	Post-dose 4	2.76	3.34044	0.433258	0.555953	0.58355	0.604982	0.0157788	0.304684
MV-17-206-A	Post-dose 4	2.37	2.6981	0.186759	0.313741	0.0999912	0.0167827	0.601365	0.675824
MV-17-208-F	Post-dose 3	2.48	2.74115	0.148726	0.562887	0.208441	0.292034	0.0425755	0.261691
MV-17-208-F	Post-dose 4	2.87	3.05538	0.393891	0.505774	0.113342	0.281715	0.661406	0.611904
MV-17-211-T	Post-dose 3	2.71	2.97772	0.513644	0.559548	0.483972	0.327236	0.0345081	0.0408791
MV-17-211-T	Post-dose 4	3.31	3.26928	0.672763	0.603588	0.43979	0.420583	0.0252649	0.284746
MV-17-212-T	Post-dose 3	2.54	2.80956	0.0583501	0.400348	0.175396	0.200139	0.0215614	0.27358
MV-17-212-T	Post-dose 4	2.56	2.86332	0.122314	0.330454	0.20431	0.152227	0.394784	0.609338
MV-17-214-M	Post-dose 4	2.26	2.62941	0.0572856	0.0893045	0.0381431	0.0279609	0.448691	0.679292
MV-17-216-B	Post-dose 3	2.21	2.52114	0.308009	0.344314	0.0443045	0.150879	0.0368683	0.0304378
MV-17-216-B	Post-dose 4	2	2.69723	0.509821	0.333689	0.0677774	0.295611	0.391782	0.435765
MV-17-218-J	Post-dose 3	2.61	2.79449	0.618665	0.445433	0.465992	0.0304783	0.176207	0.165482
MV-17-218-J	Post-dose 4	2.54	2.66745	0.0984014	0.196231	0.378053	0.4841	0.515569	0.461003
MV-17-220-E	Post-dose 3	2.39	2.89432	0.596531	0.459483	0.144885	0.280942	0.0421422	0.0475085
MV-17-220-E	Post-dose 4	2.72	2.83759	0.190388	0.314899	0.190808	0.195734	0.0051376	0.0100454
MV-17-221-V	Post-dose 3	2.7	3.13098	0.364288	0.585258	0.195374	0.240774	0.045049	0.115344
MV-17-221-V	Post-dose 4	2.99	3.02653	0.338656	0.562935	0.282871	0.265195	0.183384	0.50857
MV-17-227-E	Post-dose 3	2.71	3.09061	0.673546	0.605434	0.248562	0.199728	0.0452056	0.157215
MV-17-227-E	Post-dose 4	2.37	2.84261	0.609061	0.485352	0.202761	0.193987	0.517262	0.602125
MV-17-228-P	Post-dose 3	2.57	2.75891	0.629461	0.494697	0.358924	0.280442	0.0277979	0.0992662
MV-17-228-P	Post-dose 4	2.4	3.12516	0.265761	0.478624	0.564157	0.42083	0.511014	0.620469
MV-17-233-G	Post-dose 3	2.47	2.65896	0.207446	0.461529	0.412091	0.257246	0.070555	0.244277
MV-17-233-G	Post-dose 4	2.88	2.90255	0.436799	0.441224	0.264204	0.190668	0.686851	0.611787
MV-17-234-S	Post-dose 3	2.62	2.66181	0.133826	0.487944	0.395938	0.294819	0.0420633	0.0383419
MV-17-234-S	Post-dose 4	2.76	3.00817	0.10377	0.443279	0.220553	0.324632	0.0094509	0.0253878
MV-17-236-E	Post-dose 3	2.6	2.91275	0.406506	0.524409	0.264889	0.166015	0.0267375	0.0578562
MV-17-236-E	Post-dose 4	2.9	3.00647	0.577813	0.446786	0.271609	0.22417	0.0899404	0.29918
MV-17-239-A	Post-dose 3	2.59	2.83822	0.457746	0.561995	0.374363	0.505543	0.0503411	0.104692
MV-17-239-A	Post-dose 4	2.79	2.92428	0.372912	0.597366	0.583403	0.566968	0.0170333	0.541342
MV-17-240-D	Post-dose 3	2.59	2.64542	0.135292	0.519605	0.358201	0.160739	0.091667	0.271493
MV-17-240-D	Post-dose 4	2.49	2.7767	0.276393	0.450095	0.121691	0.158664	0.67454	0.622618
MV-17-243-A	Post-dose 3	2.44	2.62634	0.344589	0.399501	0.13805	0.1118	0.039057	0.0189916
MV-17-243-A	Post-dose 4	2.35	2.67761	0.0305188	0.279872	0.107854	0.0134271	0.356217	0.401245
MV-17-245-C	Post-dose 3	2.68	3.02979	0.56639	0.593906	0.23689	0.148973	0.145476	0.315509
MV-17-245-C	Post-dose 4	3.15	3.10072	0.414472	0.557603	0.143421	0.262	0.0866801	0.615761
MV-17-248-N	Post-dose 3	2.38	2.78462	0.61742	0.464042	0.187098	0.509539	0.0370279	0.0755835
MV-17-248-N	Post-dose 4	2.52	2.61384	0.34392	0.425012	0.260119	0.387319	0.164234	0.514415
MV-17-250-Y	Post-dose 3	2.55	3.02243	0.28513	0.583199	0.365095	0.303434	0.0569049	0.152044
MV-17-250-Y	Post-dose 4	2.78	2.65896	0.266584	0.413149	0.332681	0.233554	0.0922292	0.614602
MV-17-253-S	Post-dose 3	2.71	3.09621	0.419229	0.603079	0.0704073	0.172282	0.0597905	0.216904
MV-17-253-S	Post-dose 4	2.85	3.17026	0.406472	0.541167	0.170115	0.216878	0.455697	0.613451
MV-17-256-V	Post-dose 3	1.93	2.32428	0.104077	0.173711	0.166519	0.0781667	0.0872844	0.143296
MV-17-256-V	Post-dose 4	2.64	2.87506	0.0246909	0.177132	0.185174	0.0806265	0.653077	0.606392
MV-17-264-P	Post-dose 3	2.19	2.28103	0.0849336	0.184521	0.292743	0.175628	0.0242393	0.0346686
MV-17-270-Q	Post-dose 3	2.75	3.28533	0.663512	0.597531	0.0752914	0.102022	0.0685569	0.165007
MV-17-270-Q	Post-dose 4	2.97	2.87332	0.349278	0.569678	0.0499929	0.0516926	0.13969	0.614243
MV-17-271-H	Post-dose 3	2.71	2.85854	0.551523	0.445433	0.679818	0.616307	0.0234994	0.0631081
MV-17-271-H	Post-dose 4	3.37	3.58229	0.434585	0.60828	0.691223	0.615624	0.22282	0.614918
MV-17-276-Y	Post-dose 3	2.4	2.58433	0.389148	0.360783	0.302612	0.200632	0.0387393	0.0443829
MV-17-276-Y	Post-dose 4	2.58	2.79796	0.543397	0.294731	0.176728	0.0953089	0.497151	0.555844
MV-17-277-W	Post-dose 3	2.23	2.29447	0.0516155	0.174815	0.142076	0.115943	0.0489077	0.318564
MV-17-277-W	Post-dose 4	2.43	2.94988	0.198327	0.176178	0.154911	0.12274	0.689877	0.603956
MV-17-279-R	Post-dose 3	2.58	2.80414	0.213624	0.508355	0.288652	0.218982	0.0636335	0.289901
MV-17-279-R	Post-dose 4	2.27	2.82151	0.50931	0.253193	0.0953437	0.141512	0.424996	0.616349
MV-17-280-N	Post-dose 3	2.44	2.67578	0.665487	0.424457	0.204283	0.216562	0.0246498	0.103222
MV-17-280-N	Post-dose 4	2.78	2.56348	0.352761	0.395449	0.269746	0.145165	0.43183	0.602787
MV-17-281-C	Post-dose 3	2.9	2.92376	0.450218	0.604269	0	0.202325	0.146686	0.117205
MV-17-281-C	Post-dose 4	2.92	3.0607	0.647891	0.521543	0.269466		0.532321	0.602765
MV-17-282-S	Post-dose 3	2.28	2.57171	0.290769	0.359095	0.130109	0.151247	0.0351094	0.0700748
MV-17-282-S	Post-dose 4	2.62	2.0607	0.237519	0.324982	0.068594	0.0923697	0.594183	0.610255
MV-17-283-W	Post-dose 3	2.23	2.62325	0.459151	0.302093	0.105919	0.0870001	0.0230466	0.0343878
MV-17-284-B	Post-dose 3	2.33	2.64345	0.320831	0.310884	0.292433	0.241696	0.0195732	0.0685198
MV-17-284-B	Post-dose 4	2.67	2.66932	0.221753	0.320022	0.219742	0.226883	0.344648	0.346079
MV-17-295-F	Post-dose 3	2.65	2.48287	0.364701	0.423901	0.344255	0.334896	0.0874265	0.59844
MV-17-295-F	Post-dose 4	3.05	3.26529	0.53959	0.453899	0.25358	0.428588	0.67291	0.613694
MV-17-296-H	Post-dose 3	2.47	2.549	0.0979511	0.181672	0.56853	0.455895	0.0440692	0.13824
MV-17-296-H	Post-dose 4	2.72	2.73878	0.159687	0.230244	0.609936	0.468761	0.319398	0.607112
MV-17-297-J	Post-dose 3	2.94	3.00043	0.584851	0.489523	0.557928	0.422902	0.0375858	0.045675
MV-17-297-J	Post-dose 4	3	3.37088	0.658612	0.558204	0.356294	0.30285	0.0361496	0.0913152
MV-17-300-W	Post-dose 3	2.47	2.49554	0.350229	0.342975	0.321805	0.35332	0.0345884	0.0419056
MV-17-301-B	Post-dose 3	3.32	3.47972	0.531479	0.610937	0.147738	0.224378	0.0527324	0.0727644
MV-17-301-B	Post-dose 4	2.69	2.77815	0.661718	0.592132	0.248684	0.213066	0.646786	0.611787
MV-17-302-Q	Post-dose 3	3.2	3.22531	0.657094	0.614655	0.28769	0.511027	0.0306807	0.00902574
MV-17-302-Q	Post-dose 4	3.71	2.88423	0.611235	0.604356	0.384049	0.552437	0.0136797	0.0152759
MV-17-307-A	Post-dose 3	2.96	3.18696	0.609893	0.597914	0.518606	0.613958	0.0621305	0.0705919
MV-17-307-A	Post-dose 4	2.97	3.2393	0.31576	0.554538	0.657515	0.605456	0.265996	0.536331
MV-17-308-S	Post-dose 3	2.58	2.59329	0.0683343	0.387319	0.242243	0.31798	0.040365	0.0452839
MV-17-308-S	Post-dose 4	3.06	3.60767	0.37116	0.587296	0.475758	0.461288	0.48941	0.609231
MV-17-310-A	Post-dose 3	2.65	2.91275	0.418715	0.523291	0.549469	0.518198	0.0558369	0.162475
MV-17-310-A	Post-dose 4	2.2	2.74507	0.167317	0	0.35803		0.394592	0
MV-17-311-V	Post-dose 3	2.79	2.79657	0.059033	0.283188	0.0566762	0.0656171	0.0111474	0.0136797
MV-17-316-A	Post-dose 3	3.44	3.48728	0.451188	0.617336	0.19493	0.465442	0.135514	0.505286
MV-17-316-A	Post-dose 4	3.27	3.6733	0.594691	0.601027	0.268555	0.380193	0.144854	0.609669
MV-17-318-N	Post-dose 3	2.75	2.57054	0.474537	0.391905	0.0551489	0.0782393	0.0594498	0.0439907
MV-17-318-N	Post-dose 4	2.34	2.70501	0.458502	0.281942	0.0635585	0.0661022	0.391076	0.445075
MV-17-320-C	Post-dose 3	2.37	2.52634	0.103462	0.302071	0.14392	0.150849	0.0289371	0.0467292
MV-17-320-C	Post-dose 4	2.09	2.38021	0.351371	0.211734	0.12274	0.0955877	0.322591	0.326704
MV-17-321-G	Post-dose 3	2.47	2.68395	0.139029	0.363706	0.214208	0.22308	0.0351094	0.0274719
MV-17-321-G	Post-dose 4	2.54	2.68485	0.447685	0.501292	0.127267	0.231877	0.14473	0.275818
MV-17-323-N	Post-dose 3	2.26	2.16732	0.253459	0.293495	0.0845405	0.0743043	0.0121198	0.0436766
MV-17-325-M	Post-dose 3	2.12	2.37291	0.227141	0.2697	0.0718452	0.185089	0.0565237	0.0863954
MV-17-325-M	Post-dose 4	1.79	2.43297	0.0842187	0.149435	0.0836817	0.0503798	0.42993	0.343271
MV-17-331-W	Post-dose 3	2.63	2.70672	0.106667	0.340365	0.0886321	0.158302	0.0504184	0.24763
MV-17-331-W	Post-dose 4	2.59	3.09587	0.516958	0.397662	0.185287	0.190612	0.542825	0.610671
MV-17-332-J	Post-dose 3	2.7	2.69548	0.0816713	0.443263	0.148078	0.183498	0.115278	0.611861
MV-17-332-J	Post-dose 4	2.32	2.76193	0.141199	0.23259	0.312495	0.269513	0.677251	0.61325
MV-17-334-N	Post-dose 3	2.57	2.77085	0.252295	0.525421	0.110017	0.185825	0.0339462	0.0529631
MV-17-334-N	Post-dose 4	3.02	3.32243	0.457519	0	0.257415		0.480036	0
MV-17-336-C	Post-dose 3	2.08	2.39794	0.278136	0.270096	0.104692	0.133794	0.048636	0.0294649
MV-17-342-F	Post-dose 3	2.36	2.85309	0.541667	0.507532	0.184379	0.270446	0.0938418	0.343881
MV-17-356-M	Post-dose 3	2.21	2.48855	0.119784	0.281352	0.258709	0.23945	0.0457141	0.0592983
MV-17-356-M	Post-dose 4	2.31	2.50106	0.534242	0.311817	0.165778	0.222404	0.639447	0.61001
MV-17-358-U	Post-dose 3	2.99	3.1329	0.31871	0.605628	0.632235	0.553834	0.0493343	0.0377451
MV-17-358-U	Post-dose 4	2.28	2.63849	0.0121621	0.237368	0.492956	0.0569429	0.0513069	0.0350693
MV-17-360-Q	Post-dose 3	2.56	2.87852	0.251541	0.502345	0.238347	0.206718	0.0573998	0.14445
MV-17-360-Q	Post-dose 4	2.77	2.87795	0.295215	0.433162	0.169645	0.144232	0.55073	0.605768
MV-17-361-B	Post-dose 3	2.63	2.89098	0.172574	0.546024	0.390776	0.428524	0.0546514	0.356255
MV-17-361-B	Post-dose 4	2.41	2.90849	0.508584	0.362784	0.232869	0.300552	0.615929	0.610181
MV-17-364-K	Post-dose 3	2.07	2.67578	0.300073	0.359608	0.144854	0.107786	0.0856473	0.17528
MV-17-366-G	Post-dose 3	2.83	3.00988	0.562233	0.540405	0.367915	0.217905	0.0556077	0.148263
MV-17-366-G	Post-dose 4	2.57	2.67025	0.563101	0.360726	0.350636	0.0146045	0.642009	0.662918
MV-17-368-Q	Post-dose 3	2.5	2.5682	0.113342	0.296797	0.0573998	0.170379	0.220187	0.295875
MV-17-369-R	Post-dose 3	3.09	2.89042	0.563445	0.590586	0.233833	0.309992	0.0673313	0.0826059
MV-17-376-V	Post-dose 3	2.61	2.96988	0.156973	0.579864	0.207338	0.263494	0.0556459	0.0280016
MV-17-381-Q	Post-dose 3	2.67	2.90255	0.544961	0.473881	0.0842902	0.0762034	0.0439122	0.0390173
MV-17-381-Q	Post-dose 4	2.68	2.54158	0.673776	0.536823	0.189939	0.0922995	0.075401	0.169263
MV-17-383-B	Post-dose 3	2.47	2.69723	0.301854	0.517447	0.397088	0.506113	0.066475	0.0776222
MV-17-385-R	Post-dose 3	2.39	2.58433	0.477541	0.398461	0.117338	0.11381	0.01603	0.0519239
MV-17-385-R	Post-dose 4	2.36	2.81558	0.432697	0.387852	0.176236	0.0860393	0.404423	0.55051
MV-17-388-Q	Post-dose 3	2.13	2.55023	0.282713	0.341968	0.238874	0.258733	0.0464171	0.0158625
MV-17-388-Q	Post-dose 4	2.64	2.80618	0.503546	0.260787	0.214234	0.217668	0.0175342	0.0262063
MV-17-389-Q	Post-dose 3	2.78	3.05192	0.294246	0.605682	0.0903991	0.11684	0.0643082	0.0695571
MV-17-389-Q	Post-dose 4	2.99	3.19866	0.47631	0.536609	0.15412	0.0867157	0.344058	0.529969
MV-17-393-V	Post-dose 3	1.95	2.19866	0.0934217	0.132708	0.170056	0.298678	0.0245678	0.0213547
MV-17-393-V	Post-dose 4	2.01	2.3032	0.310502	0.133315	0.151125	0.247728	0.0591846	0.0532321
MV-17-396-G	Post-dose 3	2.51	2.5955	0.125449	0.367263	0.0846835	0.33646	0.0330214	0.0148564
MV-17-396-G	Post-dose 4	2.24	2.17609	0.361407	0.207446	0.0154017	0.358715	0.0147725	0.0255516
MV-17-398-E	Post-dose 3	2.44	2.97818	0.143452	0.535649	0.415341	0.253677	0.0977084	0.174205
MV-17-398-E	Post-dose 4	2.63	2.37107	0.113676	0.210024	0.323994	0.213783	0.683047	0.620209
MV-17-399-C	Post-dose 3	2.53	3.09167	0.154363	0.535294	0.476498	0.446615	0.073755	0.0143525
MV-17-399-C	Post-dose 4	2.32	2.81624	0.496348	0.387888	0.344844	0.317478	0.0137218	0.0138901
MV-17-401-B	Post-dose 3	2.01	2.31387	0.135769	0.217879	0.238147	0.160918	0.0408791	0.0169916
MV-17-401-B	Post-dose 4	2.4	2.81757	0.159146	0.327318	0.13561	0.150695	0.293694	0.468598
MV-17-405-X	Post-dose 3	2.41	2.68124	0.496445	0.415641	0.39127	0.387621	0.0320544	0.105715
MV-17-406-V	Post-dose 3	2.58	3.12905	0.622141	0.583686	0.226548	0.546259	0.0158625	0.0159044
MV-17-406-V	Post-dose 4	2.79	3.13988	0.436258	0.569198	0.361898	0.474056	0.0180344	0.0147305
MV-17-408-A	Post-dose 3	2.62	2.77085	0.537403	0.531658	0.347681	0.60468	0.0923697	0.410524
MV-17-408-A	Post-dose 4	2.53	3.03262	0.154363	0.383025	0.452139	0.55029	0.693005	0.615108
MV-17-409-M	Post-dose 3	1.93	2.09342	0.104248	0.206961	0.106123	0.129754	0.0362295	0.0386599
MV-17-411-P	Post-dose 3	2.08	2.33445	0.292633	0.194625	0.322426	0.288495	0.0196977	0.0688535
MV-17-413-S	Post-dose 3	2.44	2.75511	0.457867	0.467134	0.484499	0.531402	0.0343878	0.0564475
MV-17-413-S	Post-dose 4	2.45	2.68753	0.242666	0.434856	0.430414	0.447778	0.383564	0.61016
MV-17-416-N	Post-dose 3	2.71	2.99123	0.64068	0.557459	0.280168	0.246819	0.0366289	0.0222634
MV-17-416-N	Post-dose 4	2.7	3.25624	0.66763	0.556508	0.20431	0.379523	0.0159462	0.0157788
MV-17-417-K	Post-dose 3	2.98	3.33224	0.660296	0.612127	0.647442	0.570415	0.0716611	0.0244857
MV-17-419-G	Post-dose 3	2.36	2.53908	0.0496831	0.321619	0.107854	0.105646	0.0282051	0.153845
MV-17-419-G	Post-dose 4	2.35	2.52892	0.403018	0.325043	0.127979	0.0509208	0.625374	0.619511
MV-17-422-S	Post-dose 3	2.16	2.51851	0.39097	0.259259	0.187013	0.0832876	0.0881715	0.0277979
MV-17-422-S	Post-dose 4	1.99	2.08279	0.340246	0.14746	0.09496	0.0306807	0.0295461	0.0314489
MV-17-423-F	Post-dose 3	2.89	3.2492	0.233884	0.604895	0.187493	0.2401	0.1118	0.128981
MV-17-423-F	Post-dose 4	2.82	3.19089	0.169116	0.562519	0.0441476	0.333548	0.0546514	0.151921
MV-17-429-M	Post-dose 3	1.94	2.3483	0.11304	0.158754	0.0438337	0.0913504	0.0428117	0.0365491
MV-17-431-P	Post-dose 3	2.64	2.97635	0.165422	0.54574	0.300356	0.29451	0.121034	0.123819
MV-17-431-P	Post-dose 4	2.87	3.11694	0.295919	0.53292	0.158181	0.248194	0.182985	0.615803
MV-17-432-W	Post-dose 3	2.65	2.99739	0.312875	0.593253	0.344392	0.383959	0.0467682	0.295149
MV-17-432-W	Post-dose 4	3.06	3.06296	0.346001	0.552011	0.285962	0.23358	0.401797	0.610234
MV-17-434-Z	Post-dose 3	2.26	2.55145	0.097049	0.380916	0.280396	0.270026	0.0327799	0.072544
MV-17-434-Z	Post-dose 4	2.49	2.93752	0.566591	0.380989	0.0977777	0.185995	0.267969	0.385642
MV-17-435-R	Post-dose 3	2.92	3.2307	0.638549	0.611352	0.182814	0.326028	0.158754	0.286164
MV-17-435-R	Post-dose 4	3.36	3.57194	0.63267	0.606328	0.217221	0.265902	0.466645	0.611755
MV-17-438-X	Post-dose 3	2.56	2.95328	0.135991	0.526572	0.184038	0.143889	0.0115282	0.0134271
MV-17-440-Q	Post-dose 3	2.24	2.64048	0.111296	0.288204	0.328522	0.200686	0.0165319	0.0245678
MV-17-440-Q	Post-dose 4	2.36	2.58995	0.462203	0.322509	0.0915966	0.0209411	0.096771	0.108903
MV-17-443-G	Post-dose 3	2.4	2.7574	0.395152	0.378343	0.0781667	0.363311	0.147738	0.216641
MV-17-444-W	Post-dose 3	2.57	2.98182	0.116342	0.491502	0.284724	0.180785	0.0460267	0.427486
MV-17-444-W	Post-dose 4	2.34	2.58771	0.217247	0.350442	0.300117	0.146097	0.621072	0.612328
MV-17-448-C	Post-dose 3	2.25	2.34439	0.0398898	0.250176	0.57763	0.415057	0.0408791	0.0213547
MV-17-448-C	Post-dose 4	2.25	2.29667	0.486813	0.250761	0.509095	0.301594	0.243336	0.263683

## Sheet: Fig S5
Subject ID	Study Day	EUF (ΔEU)	EUF(OD%)	EUF (logΔEU)	EUF(logOD%)	IgG1F (OD%)	IgG1F (ΔOD)	IgG1F (logOD%)	IgG1F (logΔOD)	IgG3F (OD%)	IgG3F (ΔOD)	IgG3F (logOD%)	IgG3F (logΔOD)	IgG4F (OD%)	IgG4F (ΔOD)	IgG4F (logOD%)	IgG4F (logΔOD)	C1qF (OD%)	C1qF (ΔOD)
MV-17-201-E	Post-dose 3	46	28.6	1.6721	1.47129	0	0	0	0	0	0	0	0	0	0	0	0	0	0
MV-17-201-E	Post-dose 4	194	44.2	2.29003	1.65514	31.5	0.4948	1.51188	0.174583	0	0	0	0	46.2	1.6623	1.67394	0.425257	7.8	0.0229
MV-17-204-G	Post-dose 3	839	41.3	2.92428	1.62634	78.5	2.7082	1.90037	0.569163	26.3	0.129	1.43616	0.0526939	19.3	0.0615	1.3075	0.02592
MV-17-204-G	Post-dose 4	1120	26.9	3.04961	1.4456	58.8	1.007	1.7767	0.302547	19.3	0.5467	1.3075	0.189406	18.9	0.007	1.29885	0.00302947	20.6	0.7632
MV-17-206-A	Post-dose 4	241	47.5	2.38382	1.68574	43.6	0.234	1.64933	0.0913152	0	0	0	0	71.4	2.1362	1.85974	0.496404	0	0
MV-17-208-F	Post-dose 3	298	49.6	2.47567	1.70415	0	0	0	0	0	0	0	0	0	0	0	0	0	0
MV-17-208-F	Post-dose 4	705	51.6	2.8488	1.72099	61.5	0.9087	1.79588	0.280738	23.2	0.0693	1.38382	0.0290996	49.1	1.7592	1.69984	0.440783	34.2	0.1376
MV-17-211-T	Post-dose 3	512	45.2	2.71012	1.66464	70.7	1.599	1.85552	0.414806	15.5	0.3176	1.21748	0.119784	0	0	0	0	54.8	0.3374
MV-17-211-T	Post-dose 4	1186	43.5	3.07445	1.64836	15.1	0.5591	1.20683	0.192874	32	0.5608	1.51851	0.193347	6	0.0036	0.845098	0.00156065
MV-17-212-T	Post-dose 3	324	44.7	2.51188	1.65992	0	0	0	0	0	0	0	0	0	0	0	0	6.7	0.0299
MV-17-212-T	Post-dose 4	443	56.9	2.64738	1.76268	68	0.2212	1.83885	0.0867868	37	0.2223	1.57978	0.0871778	61.9	0.9169	1.79865	0.282599	0	0
MV-17-214-M	Post-dose 4	216	53.5	2.33646	1.7364	0	0	0	0	0	0	0	0	69.6	1.2588	1.8488	0.353878	0	0
MV-17-216-B	Post-dose 3	251	74.2	2.4014	1.87622	58.4	0.6031	1.77379	0.204961	0	0	0	0	0	0	0	0	0	0
MV-17-216-B	Post-dose 4	325	68	2.51322	1.83885	51.9	1.1602	1.72346	0.334494	0	0	0	0	64.4	0.9439	1.81558	0.288674	0	0
MV-17-218-J	Post-dose 3	239	33.3	2.38021	1.53529	45.1	1.4247	1.6637	0.384658	12.6	0.2428	1.13354	0.0944012	49.3	0.2469	1.70157	0.0958316	32.6	0.4211
MV-17-218-J	Post-dose 4	257	57.7	2.41162	1.76864	0	0	0	0	19.9	0.2758	1.32015	0.105783	70	1.5954	1.85126	0.414204	1.1	0.0023
MV-17-220-E	Post-dose 3	462	54	2.66558	1.74036	44.7	1.3189	1.65992	0.365282	0	0	0	0	0	0	0	0	0	0
MV-17-220-E	Post-dose 4	409	59.1	2.61278	1.77887	2.6	0.0145	0.556303	0.00625205	15.8	0.0869	1.22531	0.0361896	0	0	0	0	10.7	0.0376
MV-17-221-V	Post-dose 3	1048	72.5	3.02078	1.86629	67.3	0.8843	1.83442	0.27515	0	0	0	0	0	0	0	0	69.6	0.8455
MV-17-221-V	Post-dose 4	770	68.9	2.88705	1.84448	74.3	0.8777	1.87679	0.273626	42	0.3859	1.63347	0.141732	56.6	0.2976	1.76042	0.113141	88.5	3.2154
MV-17-227-E	Post-dose 3	807	54.9	2.90741	1.74741	25.3	0.9383	1.41996	0.287421	0	0	0	0	0	0	0	0	83.7	1.8956
MV-17-227-E	Post-dose 4	427	61.1	2.63144	1.79309	57.7	1.7673	1.76864	0.442056	38.8	0.2307	1.59988	0.0901522	76	1.7416	1.88649	0.438004
MV-17-228-P	Post-dose 3	281	42.1	2.45025	1.63448	48.4	1.579	1.69373	0.411451	28.8	0.3704	1.47422	0.136847	0	0	0	0	38.5	0.1959
MV-17-228-P	Post-dose 4	707	43.1	2.85003	1.64444	61.3	0.5172	1.79449	0.181043	29	0.7722	1.47712	0.248513	64.9	1.4555	1.81889	0.39014	68.2	0.4398
MV-17-233-G	Post-dose 3	164	30.9	2.21748	1.50379	0	0	0	0	17.3	0.2745	1.26245	0.10534	0	0	0	0	0	0
MV-17-233-G	Post-dose 4	407	46.7	2.61066	1.67852	58.8	1.0196	1.7767	0.305265	28.3	0.2366	1.46687	0.0922292	38	1.4668	1.59106	0.392134	0	0
MV-17-234-S	Post-dose 3	263	51.6	2.4216	1.72099	0	0	0	0	49.1	0.7305	1.69984	0.238172	0	0	0	0	40.3	0.2521
MV-17-234-S	Post-dose 4	576	50.2	2.76118	1.70927	61.4	0.1658	1.79518	0.0666241	36.6	0.2419	1.57519	0.0940866	0	0	0	0	3.4	0.0119
MV-17-236-E	Post-dose 3	349	33.9	2.54407	1.54283	57.1	0.8856	1.76418	0.27545	0	0	0	0	0	0	0	0	67.2	0.6581
MV-17-236-E	Post-dose 4	502	42.8	2.70157	1.64147	47.9	1.3327	1.68931	0.367859	6.7	0.0578	0.886491	0.0244036	52.9	0.1218	1.73159	0.0499154	68.4	0.444
MV-17-239-A	Post-dose 3	411	51.7	2.6149	1.72181	64.5	1.2049	1.81624	0.343389	18.1	0.2481	1.28103	0.0962494	0	0	0	0	73.2	1.0624
MV-17-239-A	Post-dose 4	479	48.5	2.68124	1.69461	47.3	0.6437	1.68395	0.215823	19.7	0.5582	1.31597	0.192623	40.7	0.0163	1.62014	0.00702193	85.9	3.1281
MV-17-240-D	Post-dose 3	237	48.2	2.37658	1.69197	0	0	0	0	0	0	0	0	0	0	0	0	33.6	0.1581
MV-17-240-D	Post-dose 4	329	53.3	2.51851	1.7348	55.6	0.4945	1.75282	0.174496	25.5	0.0824	1.42325	0.0343878	53.6	1.9981	1.73719	0.476846	17.9	0.0576
MV-17-243-A	Post-dose 3	230	50.9	2.36361	1.71517	45.2	0.5468	1.66464	0.189434	0	0	0	0	0	0	0	0	3.3	0.0112
MV-17-243-A	Post-dose 4	181	34.3	2.26007	1.54777	0	0	0	0	0	0	0	0	62.8	0.7984	1.80482	0.254886	0	0
MV-17-245-C	Post-dose 3	674	54.7	2.8293	1.74586	75.3	2.0204	1.88252	0.480064	6.6	0.0476	0.880814	0.0201955	35.6	0.1418	1.56348	0.05759	69.2	0.9406
MV-17-245-C	Post-dose 4	598	23.1	2.77743	1.38202	55.3	0.8826	1.75051	0.274758	14	0.0547	1.17609	0.0231289	51.1	0.1129	1.71684	0.0464561	86.9	1.3636
MV-17-248-N	Post-dose 3	389	61	2.59106	1.79239	53.7	1.689	1.73799	0.429591	18.9	0.1019	1.29885	0.0421422	0	0	0	0	44.1	0.2945
MV-17-248-N	Post-dose 4	193	46.5	2.2878	1.67669	48.3	0.5837	1.69285	0.199673	14.7	0.1207	1.1959	0.0494894	22.5	0.1032	1.37107	0.0426543
MV-17-250-Y	Post-dose 3	647	55.8	2.81158	1.75435	28.4	0.2639	1.46835	0.101713	24.8	0.3271	1.41162	0.122904	0	0	0	0	42.8	0.2491
MV-17-250-Y	Post-dose 4	299	59.2	2.47712	1.7796	51.1	0.4329	1.71684	0.156216	39.5	0.4552	1.60746	0.162923	45.3	0.1072	1.66558	0.0442261	0	0
MV-17-253-S	Post-dose 3	481	29.8	2.68305	1.48855	26.4	0.4286	1.43775	0.154911	0	0	0	0	0	0	0	0	68.7	0.9181
MV-17-253-S	Post-dose 4	865	29.3	2.93752	1.48144	86.3	1.3367	1.94101	0.368603	12.5	0.0601	1.13033	0.0253468	50.9	0.9442	1.71517	0.288741	0	0
MV-17-256-V	Post-dose 3	64	28.4	1.81291	1.46835	0	0	0	0	0	0	0	0	23.4	0.0521	1.38739	0.022057	0	0
MV-17-256-V	Post-dose 4	410	43.1	2.61384	1.64444	0	0	0	0	0	0	0	0	63.4	2.2193	1.80889	0.507761
MV-17-264-P	Post-dose 3	92	47.3	1.96848	1.68395	0	0	0	0	13.9	0.1339	1.17319	0.0545748	0	0	0	0	0	0
MV-17-270-Q	Post-dose 3	1444	63.1	3.15987	1.80686	56.5	2.0382	1.75967	0.482616	0	0	0	0	0	0	0	0
MV-17-270-Q	Post-dose 4	518	61.8	2.71517	1.79796	68.4	0.8453	1.84136	0.266067	0	0	0	0	60.9	0.231	1.79169	0.0902581	89.2	3.28
MV-17-271-H	Post-dose 3	265	31.4	2.42488	1.51055	33.6	0.8598	1.53908	0.269466	1.1	0.0417	0.322219	0.0177427	0	0	0	0	44.1	0.2988
MV-17-271-H	Post-dose 4	1746	16.1	3.24229	1.233	54.6	0.9398	1.74507	0.287757	4	0.1572	0.69897	0.0634084	76.6	0.5132	1.88986	0.179896	83.8	2.1013
MV-17-276-Y	Post-dose 3	206	50.3	2.31597	1.71012	49.5	0.7175	1.70329	0.234897	14.8	0.1488	1.19866	0.0602444	0	0	0	0	0	0
MV-17-276-Y	Post-dose 4	341	39.8	2.53403	1.61066	56.9	1.4202	1.76268	0.383851	12.4	0.0625	1.1271	0.0263289	62.5	1.3384	1.80277	0.368919
MV-17-277-W	Post-dose 3	89	44.7	1.95424	1.65992	0	0	0	0	53.4	0.2065	1.7356	0.0815273	0	0	0	0	0	0
MV-17-277-W	Post-dose 4	448	33.2	2.65225	1.53403	0	0	0	0	33.9	0.1455	1.54283	0.0589951	37.4	1.4578	1.58433	0.390547	0	0
MV-17-279-R	Post-dose 3	319	47	2.50515	1.68124	0	0	0	0	9	0.0853	1	0.0355498	0	0	0	0	7.4	0.0335
MV-17-279-R	Post-dose 4	387	52.4	2.58883	1.72754	42	0.9369	1.63347	0.287107	8.9	0.0218	0.995635	0.0093659	67.8	1.1254	1.83759	0.327441	0	0
MV-17-280-N	Post-dose 3	250	51.1	2.39967	1.71684	17.5	0.6334	1.26717	0.213093	0	0	0	0	0	0	0	0	9.2	0.0425
MV-17-280-N	Post-dose 4	260	60.4	2.41664	1.78817	67.3	0.8433	1.83442	0.265596	0	0	0	0	68	1.1584	1.83885	0.334132
MV-17-281-C	Post-dose 3	463	47.8	2.66652	1.68842	59.8	1.0874	1.7839	0.319606	8.2		0.963788	0	25.4	0.1022	1.4216	0.0422604	82.9	1.6194
MV-17-281-C	Post-dose 4	787	52	2.89653	1.72428	49.5	1.7038	1.70329	0.431975	0	0.0706	0	0.0296272	57	1.3723	1.76343	0.37517	0	0
MV-17-282-S	Post-dose 3	186	48	2.27184	1.6902	23.2	0.2209	1.38382	0.0866801	0	0	0	0	0	0	0	0	0	0
MV-17-282-S	Post-dose 4	58	44.7	1.77085	1.65992	44.6	0.3244	1.65896	0.122019	0	0	0	0	57.7	1.6895	1.76864	0.429672
MV-17-283-W	Post-dose 3	262	60.4	2.41996	1.78817	0	0	0	0	0	0	0	0	0	0	0	0	24.4	0.0967
MV-17-284-B	Post-dose 3	124	28.1	2.09691	1.46389	0	0	0	0	10.6	0.1023	1.06446	0.0422998	0	0	0	0	10.3	0.0384
MV-17-284-B	Post-dose 4	210	39.4	2.32428	1.60638	50.9	0.3395	1.71517	0.126943	29.5	0.1946	1.4843	0.0772225	61.1	0.7403	1.79309	0.240624	0	0
MV-17-295-F	Post-dose 3	166	51.5	2.22272	1.72016	13.3	0.1744	1.15534	0.069816	29	0.3508	1.47712	0.130591	0	0	0	0	0	0
MV-17-295-F	Post-dose 4	1157	29.4	3.06371	1.48287	56.4	1.3897	1.75891	0.378343	0.5	0.0038	0.176091	0.00164719	9.6	0.3555	1.02531	0.1321	0	0
MV-17-296-H	Post-dose 3	132	36.3	2.12385	1.57171	0	0	0	0	25.5	0.6883	1.42325	0.22745	0	0	0	0	16.2	0.0868
MV-17-296-H	Post-dose 4	250	37.6	2.39967	1.58659	50.3	0.2236	1.71012	0.0876395	19.2	0.5887	1.30535	0.201042	59.2	0.643	1.7796	0.215638
MV-17-297-J	Post-dose 3	567	48.2	2.75435	1.69197	46.9	1.3341	1.68034	0.368119	0	0	0	0	0	0	0	0	32.1	0.1573
MV-17-297-J	Post-dose 4	1594	42.6	3.20276	1.63949	28.2	1.0022	1.46538	0.301507	26.4	0.336	1.43775	0.125806	24.5	0.0213	1.40654	0.00915333	83.9	1.5421
MV-17-300-W	Post-dose 3	150	44.7	2.17898	1.65992	28.2	0.3498	1.46538	0.130269	27.6	0.3031	1.45637	0.114978	0	0	0	0	14.8	0.057
MV-17-301-B	Post-dose 3	2068	50.6	3.31576	1.71265	70.3	1.6875	1.85309	0.429348	8.4	0.0341	0.973128	0.0145625	0	0	0	0	91.7	2.6706
MV-17-301-B	Post-dose 4	347	49.2	2.54158	1.7007	35	1.2555	1.5563	0.353243	23.1	0.1787	1.38202	0.0714033	53.4	1.833	1.7356	0.452247	0	0
MV-17-302-Q	Post-dose 3	1007	47.6	3.00346	1.68664	24.5	0.8674	1.40654	0.271237	32.1	0.3012	1.51983	0.114344	0	0	0	0	87.4	3.1985
MV-17-302-Q	Post-dose 4	437	43.5	2.64147	1.64836	41.5	1.2818	1.62839	0.358278	27.2	0.3863	1.45025	0.141857	0	0	0	0	4.4	0.1658
MV-17-307-A	Post-dose 3	1086	61.4	3.03623	1.79518	62.1	1.9081	1.80003	0.463609	88.4	2.0348	1.95134	0.48213	0	0	0	0	91.5	3.457
MV-17-307-A	Post-dose 4	1060	37.7	3.02572	1.58771	64.2	0.6867	1.81425	0.227038	86.9	3.0803	1.94399	0.610692	59.2	0.5002	1.7796	0.176149	94.2	3.357
MV-17-308-S	Post-dose 3	143	35	2.15836	1.5563	0	0	0	0	22.5	0.1681	1.37107	0.06748	0	0	0	0	0	0
MV-17-308-S	Post-dose 4	2790	29.5	3.44576	1.4843	58.2	0.7859	1.77232	0.251857	30.4	0.6054	1.49693	0.205583	57.3	1.1954	1.76567	0.341514	78.8	2.9444
MV-17-310-A	Post-dose 3	558	63.5	2.74741	1.80956	11	0.1784	1.07918	0.0712927	11.7	0.2985	1.1038	0.113442	0	0	0	0	35.3	0.2258
MV-17-310-A	Post-dose 4	337	52.1	2.52892	1.72509	6.6	0.0312	0.880814	0.0133429	12	0.1534	1.11394	0.0619799	55.1	0.8156	1.74896	0.25902	17.1	0.0454
MV-17-311-V	Post-dose 3	162	25.2	2.21219	1.4183	0	0	0	0	0	0	0	0	0	0	0	0	0	0
MV-17-316-A	Post-dose 3	1836	39.4	3.26411	1.60638	55.4	1.0111	1.75128	0.303434	0	0	0	0	0	0	0	0
MV-17-316-A	Post-dose 4	3081	23.3	3.48883	1.38561	68.2	2	1.84011	0.477121	7.8	0.0667	0.944483	0.0280423	71.4	0.2826	1.85974	0.108091	45.8	1.7113
MV-17-318-N	Post-dose 3	122	38.2	2.08991	1.59329	39.6	0.7854	1.60853	0.251736	11.4	0.0155	1.09342	0.00667993	0	0	0	0	10	0.0368
MV-17-318-N	Post-dose 4	308	54.9	2.48996	1.74741	42.7	0.7997	1.64048	0.2552	0	0	0	0	68.5	1.0002	1.84198	0.301073	13.2	0.0561
MV-17-320-C	Post-dose 3	174	51.5	2.24304	1.72016	5.6	0.0149	0.819544	0.00642325	38.1	0.1497	1.59218	0.0605845	0	0	0	0	0	0
MV-17-320-C	Post-dose 4	124	50.7	2.09691	1.71349	65.4	0.8142	1.82217	0.258685	20.1	0.0657	1.32428	0.027635	50.9	0.5604	1.71517	0.193236	0	0
MV-17-321-G	Post-dose 3	302	59.3	2.48144	1.78032	0	0	0	0	35.8	0.2282	1.56585	0.0892691	0	0	0	0	23.9	0.1047
MV-17-321-G	Post-dose 4	269	49.9	2.43136	1.70672	59.1	1.0652	1.77887	0.314962	14.8	0.0505	1.19866	0.0213961	60.9	0.2409	1.79169	0.0937368	0	0
MV-17-323-N	Post-dose 3	36	25.3	1.5682	1.41996	0	0	0	0	0.1	0.0002	0.0413927	8.68502e-05	0	0	0	0	0	0
MV-17-325-M	Post-dose 3	45	18.6	1.66276	1.29226	0	0	0	0	9.1	0.0163	1.00432	0.00702193	0	0	0	0	0	0
MV-17-325-M	Post-dose 4	77	33.6	1.89209	1.53908	0	0	0	0	0	0	0	0	58.3	0.9861	1.77305	0.298001	0	0
MV-17-331-W	Post-dose 3	277	51	2.44404	1.716	0	0	0	0	4.7	0.0106	0.755875	0.00457929	0	0	0	0	0	0
MV-17-331-W	Post-dose 4	792	47.1	2.89927	1.68215	72.7	1.6637	1.86747	0.425485	0	0	0	0	62.8	1.5642	1.80482	0.408952
MV-17-332-J	Post-dose 3	230	44.1	2.36361	1.65418	0	0	0	0	10.3	0.042	1.05308	0.0178677	0	0	0	0	8.3	0.0301
MV-17-332-J	Post-dose 4	343	57.5	2.53656	1.76716	21.1	0.0809	1.34439	0.0337855	0	0	0	0	45.1	1.6934	1.6637	0.430301	7	0.0196
MV-17-334-N	Post-dose 3	210	32.6	2.32428	1.52634	46.8	0.3687	1.67943	0.136308	51	0.1471	1.716	0.0596013	0	0	0	0	26.7	0.1216
MV-17-334-N	Post-dose 4	1434	41.5	3.15685	1.62839	63.4	1.1835	1.80889	0.339153	52.2	0.4221	1.72591	0.15293	55.7	1.1253	1.75358	0.32742	0	0
MV-17-336-C	Post-dose 3	150	58	2.17898	1.77085	52.2	0.468	1.72591	0.166726	33.1	0.0901	1.53275	0.0374663	0	0	0	0	0	0
MV-17-342-F	Post-dose 3	441	58.2	2.64542	1.77232	53.1	1.316	1.7332	0.364739	39.7	0.2102	1.60959	0.0828571	0	0	0	0	13.5	0.0507
MV-17-356-M	Post-dose 3	120	38.8	2.08279	1.59988	0	0	0	0	66.2	0.539	1.82737	0.187239	0	0	0	0	0	0
MV-17-356-M	Post-dose 4	191	55.9	2.2833	1.75511	32.3	0.7822	1.52244	0.250956	50.9	0.2368	1.71517	0.0922995	70	2.3512	1.85126	0.5252	0	0
MV-17-358-U	Post-dose 3	707	43.9	2.85003	1.65225	51.2	0.5545	1.71767	0.191591	14.9	0.4894	1.2014	0.173011	0	0	0	0	84.1	2.1899
MV-17-358-U	Post-dose 4	223	48	2.35025	1.6902	0	0	0	0	14.7	0.3104	1.1959	0.117404	6.6	0.0082	0.880814	0.00354669
MV-17-360-Q	Post-dose 3	490	60.9	2.69108	1.79169	15.3	0.1204	1.21219	0.0493731	27.4	0.2002	1.45332	0.0792536	0	0	0	0	0	0
MV-17-360-Q	Post-dose 4	509	63	2.70757	1.80618	62.2	0.605	1.80072	0.205475	0	0	0	0	64.5	1.6477	1.81624	0.422869	60.7	0.8197
MV-17-361-B	Post-dose 3	401	46.9	2.60423	1.68034	47.9	0.2338	1.68931	0.0912448	32	0.4676	1.51851	0.166608	0	0	0	0	38.9	0.2665
MV-17-361-B	Post-dose 4	430	52.1	2.63448	1.72509	49.3	1.0977	1.70157	0.321743	32.8	0.2327	1.52892	0.0908574	60.5	1.8941	1.78888	0.461514	8.6	0.0335
MV-17-364-K	Post-dose 3	273	55.3	2.43775	1.75051	52.1	0.5184	1.72509	0.181386	0	0	0	0	21.8	0.0475	1.35793	0.020154	0	0
MV-17-366-G	Post-dose 3	533	45.1	2.72754	1.6637	52.4	1.3877	1.72754	0.37798	33.4	0.4447	1.53656	0.159778	0	0	0	0	4.6	0.0161
MV-17-366-G	Post-dose 4	204	43	2.31175	1.64345	54.7	1.4536	1.74586	0.389804	9.6	0.1192	1.02531	0.0489077	48.6	1.6468	1.69548	0.422721
MV-17-368-Q	Post-dose 3	135	35.6	2.13354	1.56348	12.5	0.0374	1.13033	0.0159462	0	0	0	0	40.7	0.2686	1.62014	0.103325	0	0
MV-17-369-R	Post-dose 3	432	51.1	2.63649	1.71684	83.9	2.2304	1.92891	0.509256	10	0.0716	1.04139	0.0300327	0	0	0	0	69.7	0.7393
MV-17-376-V	Post-dose 3	547	52.9	2.73878	1.73159	41.7	0.1813	1.63043	0.0723602	34.2	0.2091	1.54654	0.0824622	0	0	0	0	73.2	0.912
MV-17-381-Q	Post-dose 3	466	53.9	2.66932	1.73957	50.8	1.2745	1.71433	0.356886	0	0	0	0	0	0	0	0	8.4	0.0288
MV-17-381-Q	Post-dose 4	179	54.9	2.25527	1.74741	31.7	1.1801	1.51455	0.338476	0	0	0	0	52.3	0.0992	1.72673	0.0410767	39.5	0.548
MV-17-383-B	Post-dose 3	272	52.8	2.43616	1.73078	62.1	0.6232	1.80003	0.210372	25.5	0.3811	1.42325	0.140225	0	0	0	0	0	0
MV-17-385-R	Post-dose 3	213	52	2.33041	1.72428	41.9	0.8382	1.63246	0.264393	26	0.0807	1.43136	0.0337052	0	0	0	0	0	0
MV-17-385-R	Post-dose 4	404	58.1	2.60746	1.77159	52.1	0.8901	1.72509	0.276485	0	0	0	0	58	0.8916	1.77085	0.276829	2.4	0.0077
MV-17-388-Q	Post-dose 3	174	46.9	2.24304	1.68034	41.4	0.3795	1.62737	0.139722	28.6	0.2097	1.47129	0.0826777	0	0	0	0
MV-17-388-Q	Post-dose 4	316	44.2	2.50106	1.65514	50.1	1.0962	1.70842	0.321433	25.9	0.1649	1.42975	0.0662886	0	0	0	0	0	0
MV-17-389-Q	Post-dose 3	649	49.9	2.81291	1.70672	59.6	0.5778	1.78247	0.198052	0	0	0	0	0	0	0	0	76.2	1.0911
MV-17-389-Q	Post-dose 4	985	40.2	2.99388	1.6149	63.4	1.265	1.80889	0.355068	15.1	0.0645	1.20683	0.0271457	55.2	0.6669	1.74974	0.22191
MV-17-393-V	Post-dose 3	50	30.3	1.70757	1.49554	0	0	0	0	22.1	0.1061	1.36361	0.0437944	0	0	0	0	0	0
MV-17-393-V	Post-dose 4	109	50.3	2.04139	1.71012	50.9	0.5319	1.71517	0.18523	25.6	0.1066	1.42488	0.0439907	19.7	0.0288	1.31597	0.012331	0	0
MV-17-396-G	Post-dose 3	67	16	1.83251	1.23045	24.1	0.0808	1.39967	0.0337453	0	0	0	0	0	0	0	0	0	0
MV-17-396-G	Post-dose 4	63	48.3	1.80618	1.69285	46.1	0.5981	1.67302	0.203604	0	0	0	0	0	0	0	0
MV-17-398-E	Post-dose 3	599	57.7	2.77815	1.76864	0	0	0	0	50	0.8008	1.70757	0.255465	23.7	0.0599	1.3927	0.0252649	0	0
MV-17-398-E	Post-dose 4	118	55.3	2.07555	1.75051	0	0	0	0	11	0.1225	1.07918	0.0501863	4.4	0.1693	0.732394	0.0679259	0	0
MV-17-399-C	Post-dose 3	723	48.8	2.85974	1.69723	40.5	0.1727	1.61805	0.0691869	37	0.7375	1.57978	0.239925	0	0	0	0	48.4	0.4088
MV-17-399-C	Post-dose 4	410	57.8	2.61384	1.76938	57.4	1.2266	1.76641	0.347642	41.6	0.5049	1.62941	0.177508	0	0	0	0	53.7	0.4275
MV-17-401-B	Post-dose 3	65	30.5	1.81954	1.49831	0	0	0	0	50	0.3649	1.70757	0.135101	0	0	0	0	0	0
MV-17-401-B	Post-dose 4	408	57.1	2.61172	1.76418	26.2	0.1158	1.43457	0.0475864	37.8	0.1386	1.58883	0.0563712	70.9	0.6848	1.85673	0.226548	0	0
MV-17-405-X	Post-dose 3	274	56.4	2.43933	1.75891	45.5	0.9718	1.66745	0.294863	31.9	0.4669	1.5172	0.166401	0	0	0	0	17.1	0.0675
MV-17-406-V	Post-dose 3	888	57.6	2.9489	1.7679	57.6	1.837	1.7679	0.452859	46.6	0.3194	1.67761	0.120376	0	0	0	0	85.1	3.2135
MV-17-406-V	Post-dose 4	948	55.3	2.97727	1.75051	56.3	0.9736	1.75815	0.295259	58.1	0.7554	1.77159	0.244376	0	0	0	0
MV-17-408-A	Post-dose 3	270	43.5	2.43297	1.64836	33.7	0.8238	1.54033	0.260977	0	0	0	0	0	0	0	0	23.7	0.1774
MV-17-408-A	Post-dose 4	553	46	2.74351	1.6721	23.4	0.1	1.38739	0.0413927	20.9	0.3829	1.34044	0.140791	6.1	0.2408	0.851258	0.0937018	63.1	0.7779
MV-17-409-M	Post-dose 3	54	38.8	1.74036	1.59988	0	0	0	0	22.1	0.0611	1.36361	0.0257563	0	0	0	0	0	0
MV-17-411-P	Post-dose 3	127	58.4	2.10721	1.77379	0	0	0	0	73.4	0.808	1.87157	0.257198	0	0	0	0	0	0
MV-17-413-S	Post-dose 3	236	39.4	2.37475	1.60638	37.7	0.7052	1.58771	0.231775	0	0	0	0	0	0	0	0
MV-17-413-S	Post-dose 4	256	48.6	2.40993	1.69548	56.3	0.4217	1.75815	0.152808	13	0.2202	1.14613	0.086431	59.2	0.8394	1.7796	0.264676	3.4	0.0072
MV-17-416-N	Post-dose 3	516	46.6	2.71349	1.67761	28.1	0.9469	1.46389	0.289344	20.3	0.1841	1.32838	0.0733884	0	0	0	0	81.2	2.4646
MV-17-416-N	Post-dose 4	836	31	2.92273	1.50515	20.2	0.7383	1.32634	0.240125	0	0	0	0	0	0	0	0	81.8	2.7062
MV-17-417-K	Post-dose 3	1024	34.4	3.01072	1.549	7.7	0.2741	0.939519	0.105204	21.9	0.752	1.35984	0.243534	0	0	0	0	51.7	1.9154
MV-17-419-G	Post-dose 3	188	52.7	2.27646	1.72997	0	0	0	0	0	0	0	0	0	0	0	0	0	0
MV-17-419-G	Post-dose 4	203	58.8	2.30963	1.7767	40.8	0.6246	1.62118	0.210746	0	0	0	0	63.5	2.0439	1.80956	0.48343
MV-17-422-S	Post-dose 3	185	55.5	2.26951	1.75205	5.4	0.0786	0.80618	0.0328604	48	0.2583	1.6902	0.0997842	0	0	0	0	0	0
MV-17-422-S	Post-dose 4	42	31.5	1.63347	1.51188	50.3	0.5978	1.71012	0.203522	0	0	0	0	0	0	0	0
MV-17-423-F	Post-dose 3	1059	47.7	3.02531	1.68753	51.7	0.3689	1.72181	0.136372	21.4	0.1153	1.35025	0.0473917	0	0	0	0	87.7	2.7405
MV-17-423-F	Post-dose 4	767	37.1	2.88536	1.58092	0	0	0	0	0	0	0	0	12.6	0.0169	1.13354	0.00727825
MV-17-429-M	Post-dose 3	86	38.1	1.93952	1.59218	14.5	0.0432	1.19033	0.0183676	0	0	0	0	0	0	0	0	0	0
MV-17-431-P	Post-dose 3	636	60.1	2.80414	1.78604	41.5	0.1926	1.62839	0.0764948	5.7	0.0568	0.826075	0.0239928	0	0	0	0	69.2	0.8411
MV-17-431-P	Post-dose 4	837	49.7	2.92324	1.70501	66.2	0.6466	1.82737	0.216588	11	0.0482	1.07918	0.0204442	66.7	0.3493	1.83059	0.130109	82.9	1.6245
MV-17-432-W	Post-dose 3	508	43.3	2.70672	1.6464	59.3	0.626	1.78032	0.211121	10.6	0.1285	1.06446	0.0525016	0	0	0	0	35.1	0.2288
MV-17-432-W	Post-dose 4	507	36.8	2.70586	1.57749	52.8	0.6428	1.73078	0.215585	15.3	0.1426	1.21219	0.0578942	66.5	1.0124	1.8293	0.303714	84.5	3.1609
MV-17-434-Z	Post-dose 3	177	48	2.25042	1.6902	0	0	0	0	38.1	0.3457	1.59218	0.128948	0	0	0	0
MV-17-434-Z	Post-dose 4	489	49.7	2.6902	1.70501	60	1.6114	1.78533	0.416873	20.3	0.0513	1.32838	0.0217267	68.5	0.5848	1.84198	0.199974	17.6	0.0683
MV-17-435-R	Post-dose 3	1104	53.5	3.04336	1.7364	65.8	2.2057	1.82478	0.505923	24.4	0.1275	1.40483	0.0521166	9.9	0.0438	1.03743	0.0186173	88	2.7466
MV-17-435-R	Post-dose 4	2429	23.3	3.38561	1.38561	78.2	2.5732	1.89873	0.553057	25.4	0.1649	1.4216	0.0662886	74.1	1.4288	1.87564	0.385392	87.5	3.1158
MV-17-438-X	Post-dose 3	503	49.4	2.70243	1.70243	0	0	0	0	55.5	0.2929	1.75205	0.111565	0	0	0	0	45.6	0.3148
MV-17-440-Q	Post-dose 3	236	50.3	2.37475	1.71012	0	0	0	0	49.5	0.5593	1.70329	0.19293	0	0	0	0
MV-17-440-Q	Post-dose 4	198	54.3	2.29885	1.74273	60.3	1.1457	1.78746	0.331569	28.9	0.068	1.47567	0.0285713	53.1	0.1324	1.7332	0.0539999	0	0
MV-17-443-G	Post-dose 3	227	35	2.35793	1.5563	34.3	0.5083	1.54777	0.178488	0	0	0	0	25.5	0.1032	1.42325	0.0426543	0	0
MV-17-444-W	Post-dose 3	604	56.1	2.78176	1.75664	0	0	0	0	32.9	0.3046	1.5302	0.115477	0	0	0	0	0	0
MV-17-444-W	Post-dose 4	219	60.4	2.34242	1.78817	53.3	0.3458	1.7348	0.128981	20.8	0.2066	1.33846	0.0815633	64.2	2.0397	1.81425	0.482831	27.1	0.1634
MV-17-448-C	Post-dose 3	105	45.2	2.02531	1.66464	0	0	0	0	19.1	0.532	1.3032	0.185259	0	0	0	0	0	0
MV-17-448-C	Post-dose 4	119	65.1	2.07918	1.8202	60.3	1.2476	1.78746	0.351719	33.7	0.7504	1.54033	0.243137	61	0.4579	1.79239	0.163728	9.9	0.0352

[truncated: 4 more sheets: Fig S6, Fig S7, Fig S9, Fig S10]
